# Supplementary material for: Stereoelectronic manipulation of ligands for perovskite solar cells
Source: Nature. 2026 May 13;654(8119):660–7. doi: 10.1038/s41586-026-10626-0 (PMC13275290; doi:10.1038/s41586-026-10626-0)
Supplement: Supplementary file 4 — Source Data Figs. 1, 2, 3, 4, 5 [file 41586_2026_10626_MOESM4_ESM.xlsx]

## Sheet: Figure 1b
Adsorption energy (eV)
	Vertical	Planar
TFEA	-0.97	-0.4
TFBA	-1.16	-1.15
TFPA	-1.13	-1.31
TFPmA	-1.1	-1.37

## Sheet: Figure 1c
	Eads(planar)‒Eads(vertical)
TFEA	0.57
TFBA	0.01
TFPA	-0.18
TFPmA	-0.27

## Sheet: Figure 2f
	FWHM (cm-1)
	ligands	ligands+PbI2	Percentage increase (×100 %)
TFPmA	36.4	75.4	1.07143
TFPA	30.3	48.2	0.59076
TFBA	19.1	28.9	0.51309
TFEA	34.9	52.1	0.49284

## Sheet: Figure  3f
	QFLS (eV)	y error (±)
Control	1.17546	0.01207
TFEA	1.18929	0.00973
TFBA	1.21569	0.00928
TFPA	1.22599	0.00997
TFPmA	1.2358	0.00938

## Sheet: Figure 4c,d
The ratio of PL intensity
	Figure 4c	Figure 4d
	Iligands / I0	I'min / I'max
Control	0	0.78151
TFEA	0.14	0.67407
TFBA	0.18	0.60417
TFPA	0.24	0.37209
TFPmA	0.28	0.352

## Sheet: Figure 5b
Control		TFEA		TFBA		TFPA		TFPmA
Voltage (V)	J (mA/cm^2)	Voltage (V)	J (mA/cm^2)	Voltage (V)	J (mA/cm^2)	Voltage (V)	J (mA/cm^2)	Voltage (V)	J (mA/cm^2)
1.40012	-509.198	1.40015	-350.7	1.40014	-315.156	1.30004	-75.6548	1.39993	-194.768
1.3801	-454.39	1.38007	-310.865	1.38017	-272.744	1.28004	-56.4529	1.38	-167.934
1.36001	-400.946	1.36006	-272.486	1.36011	-231.243	1.26003	-38.414	1.36003	-141.609
1.34002	-349.831	1.34012	-236.118	1.34012	-190.732	1.24003	-22.4696	1.34013	-115.209
1.32018	-300.573	1.32008	-201.836	1.32008	-152.787	1.22007	-8.98082	1.32005	-90.4279
1.30016	-253.607	1.3001	-169.298	1.3001	-117.686	1.20005	1.83849	1.30004	-67.3571
1.28011	-208.314	1.28007	-137.899	1.28012	-86.4656	1.18016	10.0261	1.28	-47.2861
1.26011	-164.855	1.26009	-108.369	1.26012	-58.7752	1.16002	15.8512	1.26001	-29.1219
1.24016	-124.443	1.24012	-80.9074	1.24016	-35.4132	1.14	19.6544	1.24002	-13.5576
1.22014	-88.2021	1.22014	-56.4711	1.2201	-16.8182	1.12002	22.0894	1.21994	-1.0829
1.20012	-57.2924	1.20009	-34.8705	1.20001	-2.75205	1.1	23.5148	1.2001	8.23769
1.18012	-31.8313	1.18012	-16.8937	1.18002	7.38999	1.08003	24.4138	1.18001	14.9191
1.16007	-12.2259	1.16019	-2.88709	1.16008	14.3886	1.06007	24.8715	1.15996	19.4516
1.14016	1.77982	1.14009	7.25957	1.14012	18.7929	1.04	25.2182	1.14	22.4
1.12015	11.0876	1.12011	14.2151	1.12	21.4076	1.02004	25.3782	1.11999	24.016
1.10008	16.8489	1.10008	18.5719	1.10004	22.9521	1	25.5343	1.1	25.0761
1.08006	20.2343	1.08008	21.2347	1.08008	23.9081	0.97997	25.6116	1.08002	25.5062
1.0601	22.1607	1.06009	22.7712	1.0601	24.5073	0.95996	25.6631	1.06005	25.8821
1.0401	23.3037	1.0401	23.682	1.04008	24.8232	0.94	25.7101	1.04003	25.9727
1.02004	23.7829	1.02006	24.1729	1.02005	24.9381	0.91995	25.7081	1.02004	26.1441
1.00007	24.1195	1.00004	24.3913	1.00005	25.1335	0.89997	25.7702	1.00003	26.1877
0.98012	24.3287	0.98004	24.5985	0.98006	25.1819	0.87996	25.7684	0.97994	26.2243
0.96011	24.4954	0.96009	24.6638	0.96006	25.2848	0.85999	25.8283	0.95998	26.2628
0.94016	24.5955	0.94014	24.7805	0.94014	25.1823	0.84	25.8004	0.93998	26.2356
0.92012	24.5844	0.92012	24.7448	0.92016	25.2616	0.81998	25.8332	0.91998	26.3295
0.90014	24.7094	0.90018	24.8542	0.90017	25.274	0.79997	25.807	0.89997	26.2641
0.88014	24.7166	0.88015	24.885	0.88011	25.3591	0.78001	25.8401	0.87992	26.3672
0.86009	24.795	0.86012	24.9663	0.86007	25.3308	0.76001	25.8435	0.85993	26.2755
0.84008	24.6899	0.84012	24.9408	0.8401	25.3354	0.74003	25.8509	0.84007	26.3833
0.82012	24.7747	0.82011	24.9627	0.82007	25.4034	0.72004	25.8555	0.81994	26.3119
0.80006	24.7918	0.80011	25.0458	0.80013	25.3919	0.70003	25.8159	0.80003	26.3694
0.78011	24.8807	0.78013	25.0896	0.7801	25.3994	0.68006	25.8439	0.77993	26.3422
0.76014	24.8599	0.76001	25.1232	0.7601	25.2846	0.65999	25.8038	0.76008	26.3423
0.74015	24.8528	0.74009	25.0485	0.74015	25.3726	0.63999	25.8507	0.74002	26.3742
0.72012	24.934	0.72012	25.1126	0.72015	25.3581	0.62	25.8069	0.72004	26.2996
0.70012	24.9268	0.70016	25.117	0.70009	25.4163	0.60003	25.8299	0.69999	26.3619
0.68014	24.9881	0.68009	25.1992	0.68011	25.2863	0.58004	25.7877	0.68017	26.2798
0.6601	24.8885	0.6601	25.1376	0.6601	25.298	0.56001	25.7757	0.65987	26.3901
0.64007	24.9908	0.64008	25.173	0.64014	25.3483	0.54003	25.7637	0.64003	26.2926
0.6201	24.9767	0.62009	25.1944	0.6201	25.4214	0.52005	25.7505	0.62004	26.3625
0.60013	25.044	0.60016	25.2449	0.60013	25.4534	0.50001	25.764	0.60004	26.2772
0.58006	24.9394	0.58003	25.2756	0.58005	25.3699	0.48001	25.7158	0.58005	26.3325
0.56006	24.9666	0.56005	25.2387	0.56008	25.4486	0.45995	25.7185	0.56004	26.3152
0.54011	25.0272	0.54009	25.3197	0.54002	25.4233	0.44009	25.6617	0.53999	26.2962
0.51999	25.0809	0.52003	25.2972	0.52005	25.4876	0.41988	25.6943	0.51999	26.3083
0.50008	25.0925	0.50005	25.3504	0.50002	25.3701	0.40001	25.6521	0.50002	26.2313
0.48005	25.0079	0.48006	25.2521	0.48003	25.4148	0.37993	25.6786	0.47998	26.3166
0.46005	25.1039	0.46007	25.3012	0.46007	25.4266	0.35997	25.6234	0.45999	26.2156
0.44008	25.0913	0.44008	25.2945	0.4401	25.4868	0.33997	25.6156	0.43996	26.3063
0.42002	25.1482	0.42	25.3468	0.42002	25.4568	0.31996	25.5885	0.41996	26.1975
0.40005	25.0028	0.40007	25.3151	0.40005	25.4174	0.29984	25.5714	0.39997	26.2792
0.38008	25.0204	0.38005	25.2983	0.38004	25.4959	0.27994	25.5897	0.37995	26.2175
0.36013	25.0498	0.36012	25.3433	0.36016	25.486	0.25982	25.5538	0.35996	26.2456
0.34007	25.1202	0.34009	25.337	0.34004	25.5161	0.24014	25.5814	0.34	26.2199
0.32008	25.1345	0.32011	25.3723	0.32011	25.3579	0.21985	25.5393	0.31994	26.1964
0.30008	25.0839	0.30009	25.2954	0.30009	25.4246	0.2	25.5678	0.29995	26.2348
0.28016	25.1539	0.28009	25.3577	0.28007	25.4049	0.17998	25.5119	0.27994	26.1648
0.26011	25.1162	0.2601	25.3174	0.26008	25.4851	0.16004	25.5319	0.25994	26.2392
0.24012	25.1369	0.24011	25.3566	0.24011	25.3803	0.13999	25.4922	0.23996	26.1393
0.22018	25.0478	0.22014	25.2603	0.22012	25.446	0.12	25.5453	0.21997	26.2406
0.2001	25.122	0.20014	25.3261	0.20012	25.4393	0.10002	25.5208	0.19999	26.1306
0.18009	25.0872	0.18011	25.295	0.18004	25.4891	0.08	25.5568	0.18003	26.2336
0.16012	25.1171	0.16007	25.3401	0.16007	25.3512	0.06004	25.5204	0.16001	26.125
0.14004	24.9911	0.14007	25.2453	0.14008	25.3357	0.04	25.5552	0.13999	26.2256
0.1201	25.0747	0.12011	25.2657	0.12017	25.3567	0.01999	25.517	0.11998	26.137
0.10012	25.0421	0.1001	25.2731	0.1001	25.4145	-2.06e-05	25.5474	0.10001	26.2234
0.0802	25.0983	0.08011	25.2914	0.08016	25.4312	-0.02002	25.4923	0.07998	26.1547
0.05992	24.9653	0.06009	25.2932	0.06003	25.3404	-0.04005	25.5311	0.06001	26.2003
0.04018	25.031	0.04006	25.2682	0.04006	25.379	-0.06004	25.4966	0.04	26.1252
0.01999	25.0172	0.02008	25.2952	0.02005	25.356	-0.08008	25.5467	0.02001	26.183
-2.8831e-06	25.0759	-2.16476e-05	25.2695	2.52647e-05	25.412	-0.10008	25.5882	-6.34373e-07	26.1324
-0.01999	24.9443	-0.02001	25.202	-0.02002	25.3714			-0.02	26.2374
-0.03987	25.0048	-0.04	25.1891	-0.03995	25.4127			-0.03998	26.1471
-0.06	24.9928	-0.06001	25.2082	-0.05993	25.3932			-0.06004	26.224
-0.07996	25.0615	-0.07998	25.2526	-0.07996	25.4085			-0.0801	26.1358
-0.09999	25.0174	-0.09994	25.1977	-0.09999	25.4118			-0.10009	26.0921

## Sheet: Figure 5d
Control				TFPmA
Reverse scan		Forward scan		Reverse scan		Forward scan
Voltage (V)	J (mA/cm^2)	Voltage (V)	J (mA/cm^2)	Voltage (V)	J (mA/cm^2)	Voltage (V)	J (mA/cm^2)
1.39995	-184.154	-0.1001	21.1534	1.39996	-62.3975	-0.10009	21.8745
1.38	-160.388	-0.08007	21.1242	1.37999	-50.3647	-0.0801	21.966
1.36004	-136.948	-0.06004	21.1159	1.36007	-38.6766	-0.06004	22.038
1.34002	-112.971	-0.04004	21.1191	1.34002	-27.6044	-0.04005	21.9984
1.32002	-90.5746	-0.02001	21.1164	1.32002	-17.3637	-0.02001	22.0516
1.29999	-69.7974	1.46111e-05	21.1126	1.30005	-8.1867	-2.76079e-05	22.0217
1.28002	-51.9891	0.02	21.0909	1.2801	-0.28594	0.02002	22.077
1.25998	-35.5612	0.04001	21.0992	1.26005	6.27528	0.04005	22.0286
1.24006	-21.655	0.05998	21.0877	1.24006	11.4166	0.05994	22.0719
1.22005	-10.788	0.07997	21.1124	1.22005	15.214	0.08007	22.0322
1.20002	-2.27711	0.09997	21.1108	1.20003	17.7912	0.0999	22.0887
1.18	4.64546	0.11998	21.1072	1.18003	19.4671	0.11999	22.0577
1.15992	10.3463	0.13998	21.1031	1.15998	20.4641	0.13986	22.1079
1.13998	14.3136	0.16003	21.0758	1.14001	21.086	0.16008	22.0926
1.12	16.9194	0.18005	21.1041	1.12001	21.405	0.18007	22.0916
1.10001	18.5383	0.20008	21.0857	1.10002	21.6699	0.2	22.0666
1.08002	19.5722	0.22015	21.1099	1.08004	21.7636	0.21996	22.0812
1.06004	20.1521	0.23981	21.0729	1.06003	21.8953	0.23994	22.0966
1.03998	20.546	0.25994	21.0949	1.03998	21.8887	0.25994	22.0973
1.02001	20.7641	0.27992	21.0672	1.02005	21.9535	0.27994	22.1095
1.00001	20.9231	0.29992	21.0856	1.00001	21.9426	0.29991	22.0943
0.97993	21.0093	0.31993	21.0454	0.97996	21.9883	0.31997	22.1246
0.95994	21.0469	0.33997	21.0742	0.95998	22.0289	0.33997	22.0736
0.94	21.0925	0.35993	21.0609	0.93996	22.026	0.35996	22.1233
0.91996	21.1006	0.38004	21.0934	0.91992	22.0694	0.37996	22.0722
0.89994	21.1596	0.39984	21.0799	0.89996	22.021	0.39999	22.1238
0.87997	21.1484	0.42006	21.0732	0.87994	22.0777	0.41991	22.0862
0.85997	21.1891	0.43994	21.0723	0.85999	22.0328	0.43998	22.1243
0.83995	21.1608	0.45993	21.0593	0.83997	22.0847	0.45998	22.0881
0.81993	21.1887	0.47999	21.0957	0.81996	22.056	0.47998	22.0696
0.79995	21.1882	0.5	21.0668	0.79992	22.0834	0.49999	22.0717
0.77997	21.2097	0.52001	21.0937	0.77998	22.0566	0.52002	22.0511
0.76002	21.218	0.53998	21.0526	0.75999	22.067	0.53999	22.1004
0.74	21.2042	0.56001	21.079	0.74006	22.0975	0.56001	22.0559
0.72001	21.2156	0.57999	21.0682	0.72003	22.0986	0.58002	22.0998
0.70005	21.1886	0.6	21.0944	0.70005	22.1328	0.60002	22.0437
0.68004	21.2137	0.61998	21.0939	0.68003	22.0773	0.61999	22.0879
0.65998	21.1896	0.64004	21.092	0.66001	22.1238	0.63999	22.0614
0.63999	21.2297	0.65996	21.0849	0.64002	22.0655	0.65996	22.0919
0.62002	21.1959	0.68002	21.0576	0.62003	22.1221	0.68004	22.0644
0.6	21.2075	0.70003	21.0701	0.60002	22.0893	0.70005	22.0515
0.58004	21.1825	0.72003	21.043	0.58005	22.1255	0.72005	22.0553
0.55999	21.1953	0.74001	21.0675	0.56004	22.1077	0.74004	22.0319
0.53996	21.2058	0.76	21.0151	0.54003	22.0958	0.76001	22.0803
0.51997	21.1855	0.78	21.0276	0.52	22.119	0.77999	22.0476
0.49996	21.1925	0.79992	20.9897	0.5	22.0991	0.79994	22.1124
0.47994	21.1523	0.81999	21.0032	0.47997	22.1487	0.81997	22.0488
0.45999	21.1762	0.83995	20.9872	0.45994	22.1027	0.83996	22.0837
0.43992	21.1514	0.85997	20.9665	0.43996	22.1273	0.86	22.0471
0.41991	21.1835	0.87997	20.9507	0.41994	22.054	0.87996	22.0762
0.39991	21.1662	0.89996	20.8908	0.39994	22.0884	0.89995	22.0676
0.37993	21.1744	0.91994	20.8714	0.37996	22.0624	0.91992	22.0357
0.35992	21.1534	0.93997	20.7968	0.35997	22.1058	0.94001	22.0395
0.34011	21.1515	0.95998	20.773	0.33996	22.0843	0.95997	21.9871
0.31982	21.1621	0.97999	20.6739	0.31996	22.0794	0.97995	22.02
0.29988	21.1555	1.00001	20.5846	0.29993	22.0928	1.00001	21.9715
0.27988	21.173	1.02005	20.3926	0.27991	22.0648	1.02003	22.0046
0.25993	21.1378	1.04002	20.1363	0.25992	22.1116	1.04001	21.9115
0.23983	21.163	1.06003	19.6947	0.23996	22.0645	1.06004	21.8748
0.21992	21.1288	1.08	18.9544	0.21997	22.1109	1.08001	21.7296
0.20003	21.1643	1.09998	17.6962	0.19999	22.0616	1.1	21.5971
0.17996	21.1304	1.12001	15.5334	0.18	22.114	1.12005	21.3452
0.16	21.1726	1.13998	12.4666	0.16004	22.0666	1.14	20.9354
0.13997	21.1547	1.15995	7.66267	0.13996	22.0973	1.15998	20.2813
0.11996	21.1953	1.17999	0.82204	0.11996	22.0389	1.18002	19.1225
0.09999	21.171	1.20004	-7.61116	0.10009	22.0912	1.20004	17.37
0.07997	21.1847	1.22001	-18.4747	0.07994	22.053	1.22006	14.6199
0.06	21.1753	1.24004	-31.7505	0.06006	22.0831	1.24004	10.6275
0.04	21.1999	1.26002	-48.2991	0.04006	22.0344	1.26005	5.22266
0.01998	21.1869	1.28001	-66.6423	0.02	22.0744	1.27996	-1.6198
-1.80764e-06	21.2036	1.29999	-86.2055	-1.23617e-05	22.0292	1.30005	-9.80482
-0.02003	21.176	1.32001	-107.235	-0.02009	22.086	1.32003	-19.3522
-0.04004	21.2181	1.33998	-129.111	-0.04009	22.025	1.34	-30.02
-0.06	21.2019	1.36001	-151.665	-0.05999	22.0647	1.36007	-41.5676
-0.08011	21.2336	1.38	-173.977	-0.08022	21.9944	1.37998	-53.7239
-0.10007	21.2378	1.39989	-196.226	-0.09992	21.9656	1.39996	-66.2258

## Sheet: Figure 5e
Forward scan		Reverse scan
Voltage (V)	J (mA/cm^2)	Voltage (V)	J (mA/cm^2)
-0.10001	25.5093	1.27998	-41.3184
-0.08001	25.3766	1.25998	-29.7654
-0.06001	25.3452	1.23998	-18.6162
-0.04001	25.4254	1.21999	-8.39701
-0.02	25.4799	1.2001	0.66946
-1.6532e-06	25.4577	1.18	8.30662
0.02	25.3335	1.15998	14.312
0.04001	25.2833	1.13998	18.7544
0.06001	25.3668	1.11998	21.6432
0.08001	25.5319	1.09999	23.4668
0.10001	25.6354	1.07999	24.3833
0.12001	25.6314	1.06	24.9077
0.14001	25.5309	1.03997	25.1995
0.16001	25.3956	1.01998	25.4116
0.18	25.3296	0.99999	25.4662
0.2	25.4154	0.97999	25.4331
0.22001	25.5408	0.96	25.4254
0.24	25.5214	0.94	25.4543
0.26	25.3797	0.91997	25.5391
0.28	25.3537	0.89998	25.5951
0.29998	25.4072	0.87999	25.5587
0.32002	25.4759	0.86	25.4443
0.34001	25.4137	0.84	25.3469
0.36001	25.3975	0.82	25.4074
0.38	25.4283	0.79998	25.527
0.39999	25.4513	0.77998	25.6044
0.41999	25.3716	0.75999	25.5434
0.44002	25.3079	0.74	25.431
0.46001	25.3491	0.72	25.4233
0.48001	25.4792	0.70001	25.4885
0.5	25.5598	0.68001	25.5766
0.51999	25.5308	0.65998	25.5575
0.53999	25.4087	0.63999	25.4825
0.56001	25.3048	0.62	25.4403
0.58001	25.3232	0.60001	25.4918
0.60001	25.453	0.58001	25.5802
0.62	25.5468	0.56001	25.6214
0.64	25.5745	0.53999	25.586
0.65998	25.5325	0.51999	25.5086
0.68001	25.5199	0.5	25.4467
0.70001	25.4723	0.48001	25.3561
0.72	25.3825	0.46001	25.3643
0.74	25.3175	0.44002	25.4604
0.76	25.3636	0.41999	25.576
0.77999	25.5251	0.39999	25.601
0.79998	25.6222	0.38	25.5439
0.82	25.5562	0.36	25.4767
0.84	25.4133	0.34001	25.4182
0.86	25.36	0.32002	25.3927
0.87999	25.4074	0.29998	25.4345
0.89999	25.4461	0.27999	25.5232
0.91998	25.3804	0.25999	25.5607
0.94	25.3841	0.24	25.5679
0.96	25.4263	0.22001	25.5157
0.97999	25.4575	0.2	25.4691
0.99999	25.2803	0.18	25.4043
1.01999	25.0407	0.16	25.4034
1.03997	24.7868	0.14001	25.4661
1.06001	24.4714	0.12001	25.5176
1.07999	23.8576	0.10001	25.5293
1.09999	22.683	0.08001	25.4708
1.11999	20.6189	0.06001	25.4152
1.13998	17.3557	0.04001	25.4221
1.15998	12.6705	0.02	25.4766
1.18001	6.42086	-2.3429e-07	25.5389
1.2	-1.31895	-0.02	25.5415
1.21999	-10.5651	-0.04001	25.4556
1.23998	-20.9828	-0.06001	25.3654
1.25998	-32.4198	-0.08001	25.2704
1.27998	-44.3609	-0.10001	25.233

## Sheet: Figure 5f
Forward scan		Reverse scan
Voltage (V)	J (mA/cm^2)	Voltage (V)	J (mA/cm^2)
-0.10007	4.19828	7.50054	-3.88833
-0.08008	4.18159	7.48	-3.62571
-0.06005	4.16464	7.45979	-3.36912
-0.04002	4.18574	7.44004	-3.11088
-0.02002	4.16619	7.42015	-2.86432
2.3993e-05	4.18172	7.39976	-2.61425
0.01997	4.16332	7.38037	-2.37338
0.04004	4.18163	7.35988	-2.13322
0.05998	4.16659	7.34014	-1.89811
0.08002	4.18103	7.3204	-1.66923
0.09997	4.16505	7.29997	-1.44003
0.12003	4.17857	7.28034	-1.22089
0.13996	4.16656	7.2602	-0.99798
0.16004	4.17709	7.24011	-0.78771
0.17998	4.1712	7.22003	-0.59541
0.20007	4.18438	7.20183	-0.40984
0.21998	4.17339	7.18243	-0.2168
0.23998	4.17733	7.16023	-0.07348
0.25993	4.16946	7.15851	0.10266
0.27998	4.17513	7.12246	0.27787
0.29991	4.17734	7.10111	0.50448
0.32	4.16956	7.08251	0.69571
0.33999	4.17832	7.06025	0.87767
0.35997	4.16377	7.04005	1.05229
0.37996	4.17863	7.0202	1.22096
0.39989	4.16391	7.0004	1.36789
0.41995	4.17781	6.97986	1.52659
0.43998	4.16202	6.96011	1.66705
0.45998	4.17286	6.94031	1.81234
0.47998	4.16479	6.91994	1.94453
0.50003	4.17164	6.9002	2.07307
0.52	4.17271	6.88046	2.20061
0.54001	4.16701	6.85997	2.31549
0.56001	4.17601	6.8404	2.43752
0.58006	4.16045	6.8202	2.53761
0.60004	4.17673	6.80017	2.65212
0.62001	4.15969	6.77992	2.74029
0.64002	4.17525	6.76018	2.8457
0.65996	4.16222	6.74066	2.92673
0.68008	4.17204	6.71972	3.01748
0.70005	4.16548	6.70043	3.09429
0.72003	4.16917	6.68001	3.16728
0.74003	4.16967	6.66032	3.24171
0.76004	4.16513	6.64034	3.29995
0.77999	4.17319	6.62055	3.37282
0.79996	4.16022	6.60023	3.41993
0.82002	4.17584	6.58026	3.48591
0.83997	4.15784	6.56041	3.52284
0.86	4.17399	6.54003	3.58034
0.87995	4.15842	6.5203	3.61434
0.9	4.16907	6.5005	3.66312
0.91992	4.16317	6.48023	3.69622
0.94001	4.16596	6.46015	3.72926
0.95994	4.16875	6.44053	3.76396
0.97997	4.16224	6.41969	3.78365
1.00002	4.17064	6.40046	3.82372
1.02006	4.15806	6.38056	3.83434
1.04003	4.1721	6.36064	3.8726
1.06001	4.1559	6.34016	3.87732
1.08004	4.17146	6.32034	3.90821
1.10002	4.15558	6.30084	3.9153
1.12003	4.1674	6.28011	3.93958
1.14	4.15915	6.26044	3.95046
1.16002	4.16332	6.24013	3.96284
1.17997	4.16626	6.22043	3.97605
1.20008	4.15769	6.20012	3.97776
1.22004	4.16637	6.18078	3.99973
1.24004	4.15092	6.16041	3.99439
1.26005	4.16558	6.1404	4.01903
1.27995	4.1499	6.12048	4.00767
1.30021	4.16311	6.10006	4.0282
1.31992	4.14783	6.08053	4.02078
1.34019	4.15834	6.06045	4.03308
1.36003	4.15087	6.04031	4.03408
1.38005	4.15584	6.02049	4.03673
1.39988	4.15608	6.00053	4.04388
1.42005	4.14813	5.97997	4.03612
1.43998	4.15773	5.96036	4.04852
1.4601	4.14152	5.9401	4.03702
1.47994	4.15763	5.92082	4.05674
1.49989	4.13977	5.90004	4.04293
1.52001	4.15488	5.88054	4.06018
1.53996	4.14148	5.86051	4.04674
1.56005	4.14981	5.84009	4.05714
1.58003	4.14294	5.82041	4.05387
1.60004	4.14641	5.80031	4.05402
1.62	4.14984	5.78028	4.0601
1.64	4.14461	5.76012	4.05074
1.66002	4.15221	5.74057	4.06469
1.68008	4.13591	5.72024	4.05219
1.7001	4.15177	5.70017	4.06815
1.72006	4.13476	5.68026	4.05348
1.74006	4.15227	5.66004	4.06822
1.76002	4.13618	5.6402	4.05657
1.78006	4.14547	5.61994	4.06603
1.8	4.13968	5.60023	4.06053
1.82003	4.14209	5.58	4.06048
1.84002	4.14708	5.56013	4.06565
1.86006	4.14007	5.53999	4.05594
1.88002	4.14977	5.52019	4.07037
1.9	4.13514	5.50012	4.05547
1.9201	4.14882	5.48036	4.0742
1.94003	4.13275	5.45988	4.0597
1.96002	4.14917	5.44015	4.07376
1.97994	4.13529	5.42039	4.06239
2	4.14617	5.39995	4.07042
2.01998	4.13778	5.38033	4.0678
2.04005	4.13955	5.3601	4.06841
2.06004	4.14375	5.34035	4.07195
2.08007	4.13632	5.31952	4.06214
2.1	4.13925	5.30129	4.0757
2.12016	4.13147	5.27921	4.06078
2.13985	4.14148	5.26028	4.07925
2.15966	4.13733	5.23995	4.06223
2.17922	4.14373	5.22025	4.07786
2.19995	4.13394	5.19982	4.06806
2.21962	4.14811	5.18104	4.07599
2.23958	4.13215	5.15885	4.07428
2.25944	4.14757	5.14057	4.07127
2.27939	4.12925	5.11974	4.07689
2.29996	4.14405	5.10013	4.06746
2.3192	4.13542	5.08025	4.08013
2.34013	4.14238	5.06004	4.06599
2.35922	4.14214	5.04024	4.083
2.37984	4.1357	5.01964	4.06651
2.39966	4.1445	5.00033	4.0812
2.41927	4.13264	4.98011	4.06814
2.43956	4.14766	4.96012	4.07644
2.45986	4.13286	4.94009	4.07556
2.47998	4.14747	4.91995	4.07399
2.49953	4.13164	4.90007	4.08026
2.52002	4.14445	4.87981	4.06799
2.53949	4.13523	4.86059	4.08204
2.55977	4.14385	4.83991	4.06921
2.57944	4.14294	4.82004	4.08667
2.60002	4.13822	4.80039	4.07161
2.61926	4.14584	4.77986	4.08602
2.63931	4.13185	4.76022	4.07513
2.65964	4.14876	4.74	4.08498
2.67969	4.13238	4.72005	4.08294
2.69951	4.1474	4.69968	4.08305
2.71963	4.1316	4.68037	4.09031
2.73968	4.14192	4.66031	4.07835
2.75893	4.13509	4.63997	4.0932
2.78022	4.14103	4.61983	4.0785
2.79954	4.14064	4.59988	4.0978
2.81959	4.13737	4.57954	4.08415
2.83962	4.14453	4.55982	4.09809
2.8596	4.13185	4.53979	4.08826
2.87954	4.1465	4.51942	4.09571
2.89954	4.12839	4.49958	4.09452
2.91982	4.14591	4.47982	4.09589
2.93928	4.12988	4.45983	4.10216
2.96045	4.14119	4.43957	4.09322
2.97966	4.1337	4.42004	4.10797
2.99982	4.13795	4.39933	4.09303
3.01983	4.14047	4.37972	4.114
3.03983	4.13451	4.35938	4.10006
3.05977	4.1407	4.3394	4.11778
3.07977	4.12739	4.31978	4.10816
3.09969	4.14056	4.2993	4.1143
3.11965	4.12458	4.27974	4.1135
3.13974	4.13977	4.25898	4.11366
3.16011	4.12323	4.2399	4.12261
3.17959	4.13608	4.21992	4.11378
3.19925	4.12839	4.1995	4.12581
3.2202	4.13217	4.17991	4.11125
3.23963	4.13381	4.15972	4.13035
3.25971	4.12583	4.13965	4.11719
3.27959	4.13652	4.11946	4.13484
3.29968	4.12272	4.10009	4.1239
3.31945	4.13698	4.07952	4.1306
3.33973	4.12025	4.0598	4.12999
3.3599	4.13357	4.03955	4.12692
3.37933	4.11927	4.01962	4.13675
3.40025	4.13044	3.99952	4.12539
3.41982	4.1219	3.9801	4.14115
3.43967	4.12691	3.95921	4.12607
3.45941	4.12713	3.9397	4.14212
3.47893	4.1202	3.91964	4.1281
3.50082	4.12902	3.89953	4.1426
3.51844	4.11281	3.87989	4.13415
3.54022	4.12922	3.85964	4.14074
3.55838	4.11163	3.83998	4.13887
3.57993	4.12529	3.81938	4.13446
3.59984	4.11024	3.79987	4.1439
3.6197	4.11876	3.77967	4.13169
3.63918	4.11309	3.75972	4.14848
3.66036	4.11711	3.73967	4.13122
3.67859	4.1191	3.7199	4.14859
3.70093	4.11307	3.6999	4.13494
3.71955	4.12042	3.67936	4.14709
3.73981	4.10565	3.65993	4.13882
3.75964	4.12132	3.63959	4.14266
3.77955	4.10352	3.61979	4.1424
3.79984	4.11947	3.59956	4.13907
3.81938	4.10296	3.57973	4.14769
3.8399	4.11134	3.55982	4.13567
3.85964	4.10501	3.54022	4.15097
3.87989	4.1071	3.51947	4.13395
3.89927	4.11201	3.4999	4.15207
3.91964	4.10437	3.47979	4.13697
3.9396	4.11277	3.45953	4.14914
3.95938	4.0971	3.4395	4.14082
3.97987	4.1109	3.4195	4.1427
3.99972	4.09583	3.40011	4.14353
4.0194	4.11146	3.37939	4.13754
4.03966	4.09678	3.35967	4.14675
4.05976	4.10624	3.33953	4.13469
4.07957	4.09834	3.31999	4.14908
4.09993	4.09997	3.29988	4.13286
4.11938	4.10453	3.27988	4.14971
4.13954	4.09585	3.25942	4.13527
4.15964	4.10727	3.23945	4.14787
4.17966	4.08981	3.21985	4.13937
4.19973	4.10334	3.19922	4.14215
4.22033	4.08766	3.17976	4.14459
4.24001	4.10243	3.1598	4.13758
4.25955	4.09128	3.13925	4.14891
4.27981	4.10054	3.11999	4.13495
4.29957	4.09321	3.09893	4.15032
4.31998	4.09529	3.08046	4.13431
4.33924	4.09801	3.05902	4.15031
4.35973	4.09078	3.03983	4.13817
4.37965	4.10174	3.01962	4.15012
4.39929	4.08412	2.99994	4.1421
4.41974	4.09956	2.97938	4.14258
4.43942	4.08167	2.96013	4.14417
4.45965	4.09626	2.93852	4.137
4.47967	4.08457	2.92136	4.15111
4.49997	4.09251	2.8984	4.13609
4.51969	4.08747	2.87933	4.15273
4.53991	4.08713	2.85951	4.13418
4.55974	4.08925	2.83983	4.14916
4.57947	4.08231	2.81966	4.13793
4.59999	4.09287	2.79945	4.14826
4.61972	4.07777	2.77997	4.14354
4.63978	4.09189	2.75914	4.14358
4.65996	4.07241	2.73975	4.14572
4.68033	4.08808	2.71952	4.13659
4.69968	4.07462	2.69972	4.14854
4.72047	4.08416	2.67946	4.13364
4.73992	4.07926	2.65966	4.15182
4.76045	4.07829	2.63952	4.13294
4.77994	4.08296	2.61949	4.14816
4.80039	4.07313	2.59958	4.13656
4.82019	4.08244	2.57948	4.14558
4.83957	4.06697	2.55964	4.1436
4.86047	4.081	2.53961	4.14013
4.87986	4.06505	2.51979	4.14456
4.90023	4.07869	2.49944	4.13407
4.92028	4.06369	2.47991	4.14753
4.94028	4.07314	2.45963	4.13384
4.9597	4.06724	2.4396	4.14953
4.98034	4.06811	2.41955	4.13145
5.00006	4.0729	2.39987	4.14678
5.02017	4.06273	2.37973	4.13522
5.03993	4.07478	2.35926	4.14476
5.05995	4.05756	2.34026	4.14104
5.08006	4.0716	2.3192	4.13715
5.10017	4.05491	2.29986	4.14433
5.1205	4.06812	2.27936	4.13303
5.14019	4.05638	2.25965	4.14804
5.16017	4.06439	2.23978	4.13309
5.17986	4.05742	2.2194	4.14962
5.20051	4.05827	2.19991	4.13594
5.21979	4.06188	2.1792	4.14888
5.24041	4.0535	2.15976	4.13788
5.26008	4.06443	2.13971	4.14515
5.27956	4.04552	2.12008	4.13168
5.30036	4.05992	2.10007	4.14386
5.31963	4.04171	2.08006	4.13927
5.34061	4.05594	2.06006	4.1498
5.35981	4.04444	2.03999	4.14459
5.38045	4.0507	2.01994	4.14397
5.39968	4.04567	2	4.15063
5.42053	4.04469	1.98	4.14048
5.44015	4.04832	1.96004	4.15475
5.4602	4.041	1.94002	4.14002
5.4805	4.05073	1.92008	4.15581
5.50005	4.03397	1.90002	4.14039
5.51987	4.04682	1.88006	4.15668
5.53971	4.02705	1.86	4.14743
5.56043	4.04229	1.84004	4.15758
5.57996	4.02999	1.82002	4.15219
5.60017	4.03828	1.80004	4.14983
5.61978	4.03305	1.78004	4.15684
5.64004	4.02926	1.76003	4.14754
5.65977	4.03459	1.74006	4.16487
5.68149	4.02538	1.72004	4.14725
5.69987	4.03737	1.70008	4.16441
5.72002	4.02193	1.68003	4.14846
5.74144	4.03373	1.65996	4.16316
5.75904	4.01554	1.64002	4.15515
5.78166	4.02814	1.62002	4.1609
5.79933	4.01578	1.60004	4.1587
5.82089	4.02564	1.58003	4.155
5.83973	4.02019	1.56008	4.1612
5.86079	4.01789	1.54	4.15077
5.87985	4.02114	1.52001	4.16603
5.90125	4.00919	1.49994	4.15044
5.92048	4.02187	1.47999	4.16834
5.94033	4.00416	1.45997	4.15183
5.96042	4.01628	1.44001	4.16556
5.97999	3.99722	1.42002	4.1565
6.0003	4.00702	1.39996	4.16033
6.02021	3.99442	1.38002	4.16086
6.04035	3.99975	1.36006	4.15461
6.06033	3.99179	1.34008	4.16368
6.0803	3.98736	1.32002	4.15148
6.09952	3.98581	1.30007	4.1658
6.1203	3.97031	1.28	4.14911
6.1401	3.97549	1.26005	4.16528
6.16031	3.95069	1.24	4.14975
6.18078	3.95866	1.22007	4.16419
6.19973	3.9314	1.20006	4.15499
6.22034	3.93301	1.18001	4.15948
6.24023	3.91031	1.16002	4.15898
6.26068	3.90422	1.13999	4.15209
6.27991	3.88759	1.12	4.1624
6.30085	3.86935	1.09996	4.14941
6.32042	3.85439	1.08001	4.1663
6.34027	3.82605	1.06008	4.14948
6.36018	3.81445	1.04002	4.16454
6.38039	3.77611	1.02003	4.1506
6.40035	3.76251	1	4.16389
6.42004	3.71684	0.97996	4.15702
6.44049	3.69871	0.95996	4.16037
6.4601	3.65478	0.94001	4.15971
6.48034	3.62461	0.92005	4.15207
6.50043	3.58102	0.89989	4.16342
6.52069	3.53476	0.88005	4.1502
6.5398	3.49322	0.85997	4.16776
6.56057	3.43491	0.84	4.15025
6.58027	3.39037	0.81993	4.16636
6.6	3.3206	0.80002	4.15369
6.62049	3.26892	0.77998	4.16451
6.64046	3.19074	0.76008	4.16013
6.66015	3.13087	0.73991	4.16269
6.67989	3.04819	0.72018	4.16475
6.7006	2.9762	0.69992	4.15721
6.72029	2.88964	0.68005	4.16755
6.7406	2.80052	0.65999	4.15468
6.76006	2.71087	0.64003	4.17265
6.78014	2.60615	0.62002	4.15558
6.80011	2.51301	0.60003	4.17109
6.81998	2.39568	0.58005	4.15614
6.84029	2.29195	0.56003	4.16666
6.85986	2.1653	0.54001	4.16364
6.88034	2.05037	0.51998	4.16448
6.90009	1.91891	0.50003	4.16752
6.92	1.79159	0.48	4.15709
6.94037	1.65324	0.46004	4.16785
6.96023	1.51151	0.43995	4.15479
6.98008	1.36752	0.41995	4.17171
7.00028	1.21307	0.39995	4.15551
7.0198	1.06365	0.37998	4.17117
7.04005	0.89452	0.35998	4.15708
7.0618	0.72142	0.33996	4.1673
7.0816	0.54124	0.31998	4.16237
7.10123	0.36206	0.29992	4.16226
7.12183	0.18649	0.28001	4.1678
7.14495	0.00723	0.25992	4.15697
7.16217	-0.17165	0.23998	4.17047
7.18117	-0.3552	0.21996	4.1604
7.20223	-0.53913	0.19999	4.17447
7.21991	-0.72426	0.17999	4.16086
7.24017	-0.90887	0.16004	4.17269
7.26019	-1.11304	0.13998	4.16026
7.27994	-1.31879	0.11999	4.17555
7.30002	-1.53824	0.10004	4.15845
7.32051	-1.75181	0.08003	4.17496
7.34025	-1.97513	0.06005	4.16109
7.35965	-2.19859	0.04002	4.18126
7.38025	-2.42764	0.01999	4.16319
7.40011	-2.66126	-1.23617e-05	4.17721
7.42025	-2.89335	-0.02002	4.1576
7.44022	-3.13466	-0.04002	4.17596
7.45985	-3.37304	-0.06001	4.15833
7.47999	-3.62199	-0.08006	4.17339
7.50025	-3.87137	-0.10007	4.18453

## Sheet: Figure 5g
Time (day)	Counts	T (℃）	Irradiance (Sun)	PGD (mW/cm^2)	Time (day)	PCE (%)
1	1	17.1	0	0	1	23.1058
	2	17.1	0	0	2	23.7222
	3	17.1	0	0	3	21.8141
	4	17.1	0	0.1591	4	22.928
	5	17.1	0	0.31621	5	22.8369
	6	17.1	0	0.46736	6	23.1226
	7	17.1	0	0.59861	7	23.8961
	8	17.1	0	0.7418	8	22.7684
	9	17.1	0	0.87505	9	24.033
	10	17.2	0	0.98741	10	22.2948
	11	17.2	0	1.04807	11	24.0381
	12	17.2	0	0.89593	12	22.9437
	13	17.3	0	0.88698	13	21.3256
	14	17.3	0	0.93073	14	22.1003
	15	17.3	0	1.05205	15	20.5658
	16	17.3	0	1.1485	16	18.4202
	17	17.3	0	1.27379	17	19.7161
	18	17.3	0	1.34738	18	19.0308
	19	17.4	0	1.10077	19	21.6252
	20	17.4	0	1.16938	20	20.7627
	21	17.4	0	1.27777	21	21.221
	22	17.5	0.003	1.39014	22	21.2858
	23	17.5	0.003	1.74811	23	21.9164
	24	17.5	0.003	1.85849	24	21.5794
	25	17.6	0.003	2.02256	25	21.842
	26	17.6	0.005	2.18563	26	21.9542
	27	17.7	0.005	2.30396	27	22.6259
	28	17.7	0.005	1.84655	28	23.0698
	29	17.7	0.005	2.02852	29	21.2368
	30	17.8	0.005	2.16177	30	21.5485
	31	17.8	0.005	2.3338	31	20.9678
	32	17.8	0.005	2.37954	32	22.0652
	33	17.9	0.005	2.00963	33	22.4906
	34	17.9	0.005	2.23535	34	19.523
	35	18	0.005	2.32783	35	19.2187
	36	18	0.005	1.91218	36	19.11
	37	18	0.008	1.97483	37	19.0858
	38	18	0.008	2.12995	38	18.9733
	39	18.1	0.008	2.29203	39	19.2304
	40	18.1	0.008	2.45412	40	18.6519
	41	18.1	0.008	1.96787	41	19.2757
	42	18.2	0.011	2.11603	42	19.6451
	43	18.2	0.011	2.26916	43	18.4658
	44	18.3	0.013	2.46108	44	18.8388
	45	18.3	0.016	2.52372	45	20.4942
	46	18.4	0.016	2.53267	46	20.0989
	47	18.5	0.018	2.53068	47	18.4381
	48	18.6	0.022	2.53864	48	19.4308
	49	18.6	0.022	2.51875	49	19.5055
	50	18.7	0.022	2.52969	50	20.2008
	51	18.8	0.022	2.51378	51	19.4736
	52	18.9	0.022	2.53565	52	18.8577
	53	19	0.024	2.48792	53	19.7337
	54	19	0.024	2.53466	54	19.6966
	55	19.1	0.027	2.50682	55	19.6821
	56	19.2	0.029	2.52969	56	19.8636
	57	19.3	0.029	3.14521	57	19.9343
	58	19.4	0.032	3.29436	58	20.8072
	59	19.4	0.032	3.31524	59	21.3103
	60	19.5	0.035	3.38087	60	20.3845
	61	19.6	0.038	3.36695	61	19.5007
	62	19.7	0.04	3.33215	62	19.6694
	63	19.8	0.043	3.36198	63	19.7796
	64	19.9	0.043	3.359	64	21.2627
	65	20	0.046	3.37192	65	19.4273
	66	20	0.048	3.39977	66	20.5916
	67	20	0.051	3.36098	67	19.8588
	68	20.1	0.059	3.36993	68	20.2571
	69	20.2	0.064	4.21913	69	20.1293
	70	20.3	0.07	4.21416	70	20.9111
	71	20.4	0.075	4.22708	71	19.6579
	72	20.5	0.078	4.20421	72	19.6445
	73	20.7	0.08	4.2241	73	19.6922
	74	20.7	0.083	4.2251	74	19.7858
	75	20.8	0.083	4.83365	75	19.8259
	76	20.9	0.083	4.1356	76	19.7917
	77	20.9	0.088	4.22609	77	19.8437
	78	20.9	0.097	5.0733	78	19.9714
	79	21	0.104	5.04744	79	19.71
	80	21.1	0.113	5.07031	80	18.1652
	81	21.3	0.115	5.0723	81	18.3122
	82	21.3	0.119	5.0733	82	20.0996
	83	21.1	0.124	5.91752	83	20.5247
	84	21.3	0.132	5.91454	84	20.5065
	85	21.6	0.137	5.88968	85	19.4335
	86	21.6	0.145	5.833	86	19.6419
	87	21.7	0.145	5.87377	87	19.6353
	88	22.1	0.145	6.65137	88	19.7314
	89	21.9	0.145	6.63446	89	19.7396
	90	22	0.145	5.87576	90	19.8005
	91	22.1	0.145	5.88968	91	19.4684
	92	22.1	0.148	5.87576	92	19.8017
	93	22.4	0.148	6.3461	93	19.8566
	94	22.5	0.156	6.49227	94	19.9247
	95	22.7	0.164	6.60066	95	19.534
	96	22.8	0.172	7.41008	96	20.1095
	97	22.9	0.18	7.42996	97	20.0215
	98	23.3	0.185	7.41306	98	19.4071
	99	23.5	0.194	7.43195	99	19.8282
	100	23.6	0.194	7.43394	100	19.9392
	101	23.6	0.194	7.49957	101	19.9542
	102	23.8	0.196	7.42797	102	19.8166
	103	24.2	0.196	8.15884	103	20.3339
	104	24.3	0.199	8.13299	104	19.8915
	105	24.7	0.199	8.13299	105	20.3278
	106	25.1	0.201	8.19762	106	20.1139
	107	24.9	0.199	8.17276	107	19.955
	108	25.1	0.191	7.41306	108	21.3797
	109	25.1	0.188	7.44587	109	19.7223
	110	24.9	0.188	7.55327	110	20.5988
	111	24.8	0.185	7.3176	111	19.9819
	112	24.8	0.185	7.42499	112	20.0467
	113	24.6	0.188	7.41206	113	20.0755
	114	24.4	0.196	7.44687	114	20.2179
	115	24.5	0.204	8.23242	115	18.9308
	116	24.7	0.212	8.29209	116	19.8742
	117	25.2	0.215	8.25132	117	20.2443
	118	25.3	0.209	8.25529	118	21.2553
	119	25.3	0.209	8.17376	119	20.3621
	120	25.4	0.209	8.25828	120	21.0534
	121	25.6	0.201	8.23541	121	22.4893
	122	25.6	0.196	8.19066	122	21.7814
	123	25.8	0.204	8.23242	123	20.7347
	124	25.8	0.218	9.01301	124	20.8548
	125	25.7	0.231	8.99312	125	22.3256
	126	25.7	0.234	8.96627	126	18.9809
	127	25.7	0.234	8.92749	127	21.1706
	128	25.5	0.236	8.45119	128	19.623
	129	25.3	0.234	9.18603	129	19.1937
	130	25.3	0.242	9.29441	130	20.299
	131	25.5	0.25	9.14725	131	20.2651
	132	25.7	0.264	9.94772	132	20.1097
	133	25.9	0.269	9.88507	133	19.8829
	134	26.2	0.269	9.92684	134	19.5807
	135	26.6	0.266	9.83635	135	20.2405
	136	26.3	0.264	9.78564	136	20.2452
	137	26.1	0.264	9.74089	137	19.6215
	138	26	0.266	9.68918	138	19.6665
	139	26	0.269	9.74089	139	20.1057
	140	26.2	0.266	9.68819	140	20.3186
	141	26.1	0.264	9.85425	141	20.3476
	142	26.6	0.269	9.80851	142	20.4401
	143	26.5	0.285	10.6547	143	20.2954
	144	26.7	0.298	10.5951	144	20.1631
	145	26.7	0.306	11.3319	145	20.0807
	146	26.8	0.32	11.0773	146	20.085
	147	26.9	0.322	11.0813	147	20.3307
	148	27.5	0.322	11.0773	148	20.3226
	149	27.6	0.344	11.9285	149	20.1152
	150	28	0.379	12.5947	150	20.4056
	151	28.1	0.409	13.5215	151	20.3851
	152	28.9	0.427	13.6587	152	19.6938
	153	29.4	0.46	14.7346	153	19.2711
	154	30.1	0.471	14.8162	154	20.1357
	155	30.2	0.487	15.0051	155	20.1538
	156	30.1	0.522	16.3714	156	20.134
	157	31	0.567	16.4171	157	20.248
	158	31.4	0.495	14.7804	158	20.2645
	159	31.2	0.482	15.0707	159	20.2112
	160	31.9	0.502	15.7847	160	20.3839
	161	31.7	0.502	14.7744	161	20.2936
	162	31.6	0.457	14.147	162	20.1636
	163	31.7	0.43	14.0008	163	19.9306
	164	31.6	0.425	13.4588	164	19.8184
	165	31.9	0.416	13.4509	165	20.0797
	166	32	0.401	13.5235	166	20.0439
	167	31.7	0.398	13.5523	167	20.1729
	168	31.5	0.401	13.4529	168	20.1933
	169	31.5	0.401	13.5185	169	20.1598
	170	31.4	0.398	13.4579	170	20.2554
	171	31.8	0.395	12.7936	171	19.9208
	172	31.9	0.398	13.5215	172	20.53
	173	31.7	0.409	13.4171	173	20.2877
	174	31.6	0.489	15.6773	174	20.1377
	175	31.7	0.409	13.3515	175	20.1337
	176	32.1	0.379	12.726	176	20.0837
	177	31.8	0.376	12.7896	177	19.7082
	178	31.4	0.392	13.4877	178	20.0083
	179	32	0.419	13.5643	179	20.2313
	180	32.7	0.433	13.7552	180	19.2206
	181	32.4	0.419	13.6567	181	20.3228
	182	32.1	0.385	12.7916	182	20.1002
	183	31	0.361	11.9564	183	20.1587
	184	31.7	0.371	12.6663	184	20.1066
	185	31.4	0.385	12.7578	185	19.9899
	186	30.5	0.376	12.6624	186	20.0953
	187	30.5	0.371	11.9255	187	20.2038
	188	30.5	0.392	12.6594	188	20.2184
	189	30.1	0.43	13.424	189	20.304
	190	29.9	0.492	15.7847	190	20.1436
	191	31.2	0.581	15.1165	191	20.0344
	192	31.4	0.438	13.3137	192	20.1704
	193	31.9	0.406	12.6355	193	20.0785
	194	32	0.411	12.6991	194	20.043
	195	31.9	0.433	12.7628	195	20.1079
	196	32.3	0.446	12.5053	196	19.9857
	197	32.3	0.395	11.2692	197	20.1288
	198	32.1	0.395	11.7296	198	20.1037
	199	31.8	0.513	15.4844	199	20.0099
	200	32.9	1.016	22.6658	200	20.145
	201	33.9	0.753	12.3959	201	19.9111
	202	34.5	0.962	22.086	202	20.0718
	203	35.4	0.946	22.0801	203	20.1194
	204	36	0.946	21.9856	204	19.9004
	205	36.2	0.949	21.9707	205	19.9286
	206	36.4	0.949	22.0801	206	19.2834
	207	37.6	0.949	22.098	207	19.5053
	208	37.1	0.966	22.268	208	19.4523
	209	38	0.962	22.2044	209	19.832
	210	38.9	0.976	22.2014	210	19.9225
	211	39.6	0.99	23.0267	211	20.0751
	212	39.8	0.997	23.3221	212	19.9076
	213	41.1	0.992	23.0864	213	20.0276
	214	41.9	0.992	22.9193	214	19.8416
	215	41.8	0.976	22.2213	215	19.9226
	216	41.9	0.973	22.271	216	19.8967
	217	41.2	0.968	22.6051	217	19.9451
	218	41.9	0.96	22.265	218	19.8455
	219	42.5	0.955	22.3197	219	19.7702
	220	42.2	0.968	22.4927	220	19.7146
	221	42.1	0.96	22.3257	221	19.6741
	222	42.1	0.962	22.0831	222	19.7513
	223	42.8	0.962	22.4927	223	19.5733
	224	43.4	0.973	22.6717	224	20.0918
	225	42.8	0.793	19.1894	225	20.3707
	226	42.3	0.64	17.2425	226	19.6238
	227	42	0.586	15.1861	227	19.6179
	228	41.3	0.726	19.3803	228	19.7128
	229	40.6	0.618	15.8702	229	19.7393
	230	39.9	0.944	22.277	230	19.6716
	231	39.9	0.911	21.4705	231	19.5448
	232	40.1	0.887	21.21	232	19.5199
	233	40.5	0.876	20.6233	233	19.6093
	234	40	0.871	20.5229	234	19.8156
	235	39.8	0.871	21.215	235	19.64
	236	40.4	0.869	20.4294	236	19.676
	237	40.4	0.871	20.3827	237	19.7278
	238	40.4	0.871	21.0489	238	19.5835
	239	40.5	0.865	20.3697	239	19.5763
	240	40.9	0.86	20.2126	240	19.4937
	241	41.6	0.845	20.3727	241	19.5305
	242	41.4	0.847	20.4244	242	19.5576
	243	40.8	0.845	20.5696	243	19.4644
	244	41.2	0.841	20.5229	244	19.5982
	245	41.2	0.834	19.5872	245	19.4698
	246	40.9	0.823	19.2958	246	19.9402
	247	40.6	0.814	19.3903	247	19.3521
	248	40.8	0.814	19.6339	248	19.5141
	249	39.8	0.82	19.796	249	19.0778
	250	38.7	0.809	19.5941	250	19.2723
	251	39.7	0.807	19.4331	251	19.338
	252	40.2	0.799	18.8056	252	19.3386
	253	40.4	0.793	19.0492	253	19.012
	254	40.3	0.79	19.094	254	19.5274
	255	39.9	0.785	18.8991	255	19.4674
	256	39.5	0.783	19.0373	256	19.6176
	257	38.9	0.769	18.3373	257	19.1768
	258	39.8	0.764	18.205	258	19.8248
	259	39.6	0.75	18.1185
	260	39.4	0.755	18.2965
	261	39.2	0.753	18.203
	262	39.4	0.748	18.377
	263	38	0.744	18.3899
	264	38.9	0.737	18.3442
	265	39.1	0.731	18.2965
	266	39	0.72	17.5954
	267	38.1	0.715	17.497
	268	37.5	0.704	17.4135
	269	36.8	0.707	17.6283
	270	37.4	0.699	17.6283
	271	37.7	0.688	16.6697
	272	38.4	0.683	16.6637
	273	38.9	0.683	16.5404
	274	39.3	0.675	16.9919
	275	38.5	0.672	16.9998
	276	37.5	0.658	16.0671
	277	37.8	0.651	16.3952
	278	38.4	0.645	16.0731
	279	38.3	0.637	15.91
	280	37.9	0.632	16.0711
	281	36.5	0.621	15.9915
	282	37	0.613	15.381
	283	36.9	0.608	15.377
	284	36.7	0.603	15.383
	285	36.4	0.592	14.5745
	286	35.2	0.588	15.0349
	287	36.1	0.581	14.4284
	288	36.6	0.575	14.5298
	289	36.2	0.567	14.0326
	290	35.7	0.562	13.96
	291	34.6	0.557	13.96
	292	34.3	0.543	14.0326
	293	34.3	0.532	13.8924
	294	34.8	0.53	13.8248
	295	34.3	0.522	13.076
	296	33.6	0.516	13.1765
	297	33.4	0.508	12.8871
	298	33.1	0.497	13.0164
	299	33.7	0.495	12.2895
	300	33.3	0.487	12.2875
	301	32.6	0.476	12.4386
	302	32.5	0.462	11.5278
	303	33	0.454	11.6879
	304	32.6	0.446	11.4721
	305	32.2	0.443	11.669
	306	32.5	0.441	11.5854
	307	32.2	0.441	11.6133
	308	32.5	0.436	11.6113
	309	32.8	0.425	10.8844
	310	32.4	0.416	10.8059
	311	32.1	0.406	10.9093
	312	31.6	0.395	10.1416
	313	31.4	0.387	10.1436
	314	31.2	0.379	10.1436
	315	31.2	0.368	10.067
	316	30.9	0.363	9.29541
	317	30.7	0.357	9.25762
	318	30.7	0.346	9.2964
	319	30.5	0.333	9.29839
	320	30.8	0.322	8.45119
	321	30.9	0.315	8.45616
	322	30.4	0.306	8.45218
	323	30.3	0.301	8.45616
	324	30.1	0.295	8.4492
	325	30	0.288	7.60796
	326	29.6	0.282	7.60696
	327	29.5	0.277	7.60796
	328	29.5	0.271	7.60796
	329	29.5	0.264	7.60497
	330	29.4	0.26	7.60895
	331	29.1	0.255	6.76174
	332	28.4	0.25	6.717
	333	28.3	0.245	6.74583
	334	27.9	0.234	6.76373
	335	27.9	0.225	6.76473
	336	27.7	0.22	5.91454
	337	27.3	0.215	5.88769
	338	27	0.212	5.88769
	339	27	0.207	5.91851
	340	26.8	0.191	5.66495
	341	26.8	0.188	5.04844
	342	26.4	0.183	5.05739
	343	26.4	0.183	5.04645
	344	26.3	0.18	5.0723
	345	26.2	0.172	5.06037
	346	25.9	0.169	5.05838
	347	25.6	0.164	5.07529
	348	25.5	0.161	4.22609
	349	25.4	0.156	5.01165
	350	25.1	0.15	4.19626
	351	24.6	0.145	4.21714
	352	24.3	0.137	4.2251
	353	24.3	0.129	4.20919
	354	24.2	0.121	4.2062
	355	24.1	0.097	4.20521
	356	24	0.08	4.24697
	357	23.8	0.04	3.38485
	358	23.7	0.032	3.36596
	359	23.5	0.029	3.39877
	360	23.3	0.024	3.36795
	361	23.1	0.022	3.36496
	362	23	0.018	3.37192
	363	22.8	0.013	3.35104
	364	22.6	0.011	2.53963
	365	22.5	0.011	2.53168
	366	22.3	0.008	2.4919
	367	22.1	0.005	2.62216
	368	21.9	0.005	2.15481
	369	21.7	0.003	2.27214
	370	21.5	0	2.28905
	371	21.3	0	1.87241
	372	21.1	0	2.05736
	373	20.9	0	1.61287
	374	20.7	0	1.76501
	375	20.5	0	1.31257
	376	20.2	0	1.11768
	377	19.9	0	1.17038
	378	19.6	0	0.58469
	379	19.3	0	0.56679
	380	19	0	0.46835
	381	18.6	0	0.34306
	382	18.4	0	0.30428
	383	18	0	0
	384	17.7	0	0
	385	17.2	0	0
	386	16.6	0	0
	387	16.1	0	0
	388	15.6	0	0
	389	15.1	0	0
2	390	6.4	0	0.16208
	391	6.3	0	0
	392	6.4	0	0.33212
	393	6.5	0	0.46736
	394	6.5	0	0.57077
	395	6.5	0	0.68214
	396	6.6	0	0.80843
	397	6.7	0	1.00929
	398	6.7	0	1.0779
	399	6.8	0.003	1.15347
	400	6.9	0.003	1.27777
	401	7.1	0.003	1.36329
	402	7.4	0.008	2.15381
	403	7.5	0.011	2.33181
	404	7.7	0.011	2.49886
	405	7.8	0.013	2.0146
	406	7.8	0.013	2.19757
	407	7.9	0.013	2.32385
	408	7.9	0.013	2.45213
	409	8	0.013	2.53864
	410	8	0.016	2.51875
	411	8	0.018	2.52969
	412	8.2	0.043	2.52869
	413	8.3	0.083	2.52571
	414	8.5	0.07	2.49091
	415	8.6	0.067	2.54759
	416	8.7	0.086	2.52372
	417	8.9	0.119	3.36596
	418	9.1	0.121	3.37292
	419	9.5	0.134	3.37292
	420	9.8	0.139	3.38386
	421	10	0.145	3.37888
	422	10.3	0.15	4.21416
	423	10.7	0.161	4.21814
	424	11	0.169	4.22907
	425	11.3	0.174	4.2251
	426	11.5	0.172	4.22311
	427	11.8	0.18	5.0723
	428	12.1	0.199	4.97485
	429	12.4	0.183	5.07131
	430	12.7	0.201	5.07429
	431	13	0.201	5.07031
	432	13.2	0.22	5.07031
	433	13.4	0.207	5.91553
	434	13.6	0.234	5.87675
	435	13.9	0.223	5.91553
	436	14.1	0.247	5.91752
	437	14.3	0.231	5.91553
	438	14.6	0.255	6.72893
	439	14.9	0.264	6.76075
	440	15.1	0.269	6.76274
	441	15.4	0.277	6.71203
	442	15.6	0.274	6.76274
	443	15.9	0.28	6.76274
	444	16.1	0.288	7.51647
	445	16.2	0.298	7.44488
	446	16.1	0.306	8.05542
	447	16.2	0.315	8.13796
	448	16.3	0.317	8.131
	449	16.3	0.325	8.2901
	450	16.7	0.333	8.17276
	451	16.5	0.341	8.13
	452	17	0.346	8.13696
	453	17.4	0.352	8.88274
	454	17.6	0.357	8.88175
	455	17.5	0.368	8.96826
	456	17.8	0.374	8.99113
	457	17.8	0.381	9.01301
	458	17.9	0.387	9.78564
	459	18.3	0.398	9.78464
	460	18.8	0.406	9.6156
	461	19	0.416	9.64543
	462	19.1	0.422	10.5235
	463	19.2	0.425	10.5225
	464	19.7	0.43	10.3942
	465	19.6	0.443	10.3425
	466	20.2	0.451	11.2195
	467	20.6	0.46	11.2762
	468	20.4	0.465	11.1966
	469	20.1	0.471	11.1688
	470	20.1	0.476	11.1658
	471	20.6	0.484	12.028
	472	20.6	0.489	11.9076
	473	21.3	0.5	11.9971
	474	21.4	0.506	12.1672
	475	21.5	0.511	12.1165
	476	21.8	0.519	12.3223
	477	21.5	0.527	12.9527
	478	21.2	0.532	12.9129
	479	22.1	0.537	12.7867
	480	22	0.548	13.4608
	481	22.2	0.551	13.1834
	482	22.3	0.557	13.3882
	483	22.3	0.562	13.965
	484	22.2	0.559	13.4897
	485	22.1	0.572	14.1718
	486	22.9	0.578	14.1808
	487	23.5	0.583	14.3458
	488	23.4	0.588	14.4602
	489	23.4	0.599	14.2156
	490	23.2	0.603	14.9594
	491	23.6	0.616	14.7048
	492	24.4	0.623	14.85
	493	25.2	0.627	14.8102
	494	25.7	0.637	15.0011
	495	25.8	0.645	15.739
	496	26.3	0.653	15.6296
	497	26.6	0.658	15.91
	498	27.2	0.664	16.0731
	499	27.4	0.664	15.9537
	500	27.2	0.68	16.5364
	501	26.9	0.678	16.6637
	502	27.1	0.688	16.6697
	503	26.7	0.693	16.9123
	504	27.8	0.702	16.9581
	505	28.5	0.71	16.793
	506	29.4	0.718	16.793
	507	30.1	0.724	16.8765
	508	30.1	0.731	17.6392
	509	30.5	0.737	17.674
	510	30.9	0.744	17.5447
	511	31	0.742	17.5447
	512	30.6	0.744	17.5428
	513	31.4	0.755	18.2438
	514	30.4	0.764	18.1115
	515	29.6	0.761	18.21
	516	29.1	0.766	18.0201
	517	29.3	0.764	18.3422
	518	34.6	0.839	13.7761
	519	34	0.836	18.9896
	520	33.9	0.834	19.4241
	521	33.6	0.852	19.9322
	522	33.4	0.834	19.791
	523	34.3	0.847	19.9869
	524	33.6	0.852	20.3797
	525	34	0.852	19.9849
	526	35.3	0.852	20.0893
	527	34	0.871	20.7397
	528	33.2	0.869	20.5308
	529	34.6	0.863	20.8411
	530	34.3	0.86	20.0893
	531	34	0.869	20.7834
	532	35.2	0.874	20.6313
	533	36	0.887	21.2567
	534	36.4	0.89	21.5322
	535	34.7	0.9	21.3144
	536	35.6	0.893	21.3204
	537	35.8	0.914	21.5292
	538	36.1	0.882	21.4815
	539	35.5	0.895	21.3174
	540	35.9	0.895	21.5352
	541	36.7	0.914	21.744
	542	38.2	0.904	22.0572
	543	37.3	0.895	21.4218
	544	37.7	0.911	22.2153
	545	37.5	0.909	21.9339
	546	37.7	0.9	22.0512
	547	37.5	0.895	21.4815
	548	37.7	0.914	22.3824
	549	38.2	0.914	22.1686
	550	38.1	0.898	21.3631
	551	38.5	0.922	22.4381
	552	37.6	0.922	22.6141
	553	36.9	0.92	22.265
	554	36.3	0.922	21.8812
	555	38.2	0.909	21.7112
	556	38.9	0.909	21.9926
	557	39.5	0.909	21.9428
	558	40.3	0.92	21.9339
	559	40.7	0.92	22.4291
	560	39.9	0.93	22.6687
	561	38.7	0.917	21.7728
	562	37.2	0.922	22.1566
	563	37.1	0.917	22.3913
	564	37.6	0.893	21.8086
	565	38.1	0.882	21.747
	566	37.5	0.906	21.6346
	567	38.5	0.906	22.1149
	568	39.1	0.9	21.5859
	569	38.1	0.876	21.6933
	570	37.1	0.88	21.6425
	571	37.4	0.898	21.5372
	572	38.1	0.874	21.5292
	573	39.4	0.871	20.8948
	574	38.3	0.885	21.6903
	575	37.3	0.898	22.1039
	576	36.9	0.893	21.8315
	577	36.6	0.89	21.3681
	578	36.7	0.88	21.4835
	579	36.9	0.876	21.6883
	580	36.5	0.89	21.6933
	581	37.4	0.898	21.6346
	582	38.6	0.9	21.4864
	583	39.7	0.893	21.9985
	584	40.1	0.887	21.3761
	585	39.9	0.89	21.9399
	586	39.4	0.887	21.8872
	587	39.2	0.882	20.9982
	588	39.4	0.885	21.4218
	589	40.5	0.887	21.4815
	590	41	0.89	21.4248
	591	41.2	0.88	21.1056
	592	40.1	0.874	21.1563
	593	39.4	0.869	21.2637
	594	39.4	0.88	21.9985
	595	38.9	0.882	21.2687
	596	40.1	0.869	20.8431
	597	40.3	0.86	20.6313
	598	41.2	0.86	21.4835
	599	40.5	0.858	21.2607
	600	41.4	0.855	21.0917
	601	41.9	0.858	20.7993
	602	42.2	0.847	20.8381
	603	43	0.845	20.7347
	604	42.9	0.85	20.6363
	605	42.9	0.855	21.2587
	606	41.9	0.852	21.21
	607	41.1	0.852	21.2687
	608	40.7	0.852	20.7377
	609	39.9	0.858	20.7397
	610	41	0.85	20.5229
	611	42.2	0.831	20.5826
	612	43.2	0.831	20.7834
	613	43.5	0.831	20.8351
	614	42.5	0.828	20.6363
	615	42.1	0.823	20.4811
	616	42.3	0.82	19.9919
	617	40.1	0.809	19.7383
	618	41.1	0.812	19.8308
	619	41.1	0.804	19.4688
	620	40.9	0.804	19.4191
	621	41.3	0.796	19.8805
	622	41.3	0.79	19.0035
	623	40.9	0.779	18.8941
	624	40.4	0.774	19.1874
	625	40.1	0.769	19.1854
	626	40.4	0.761	18.7032
	627	38.6	0.75	18.566
	628	38.6	0.755	18.5272
	629	38.5	0.744	18.4317
	630	38.8	0.744	18.3472
	631	39.9	0.742	18.7062
	632	41.4	0.731	18.5302
	633	41.3	0.72	17.7237
	634	39.4	0.72	17.9842
	635	38.8	0.715	17.5905
	636	37.1	0.702	17.674
	637	37.2	0.699	17.7595
	638	37.8	0.693	17.6303
	639	37.1	0.686	17.5378
	640	38.2	0.686	17.6342
	641	38.8	0.686	17.0794
	642	38.4	0.664	17.0833
	643	38.9	0.653	16.3495
	644	39.4	0.64	15.9895
	645	39.3	0.645	16.1506
	646	38.4	0.664	17.0396
	647	38.3	0.656	17.0018
	648	37.8	0.637	16.1904
	649	36.8	0.632	16.27
	650	36.6	0.629	16.1486
	651	36.6	0.621	16.1467
	652	36.6	0.608	15.4168
	653	37.3	0.592	15.5639
	654	37.3	0.588	15.6097
	655	37.3	0.581	14.7088
	656	36.1	0.586	15.3054
	657	37	0.583	15.381
	658	37.4	0.567	14.7525
	659	37.5	0.567	14.5338
	660	37.8	0.564	14.6809
	661	38.1	0.557	13.9948
	662	38	0.54	13.96
	663	38	0.537	14.0913
	664	37.8	0.535	14.1728
	665	37.1	0.519	13.965
	666	37	0.516	13.1784
	667	36.7	0.513	13.2053
	668	36.6	0.502	12.8851
	669	36.2	0.497	13.0512
	670	35.6	0.495	13.2023
	671	35.6	0.487	13.1039
	672	35.5	0.473	12.4695
	673	35.5	0.467	12.3471
	674	35.8	0.46	12.4038
	675	36	0.451	11.6948
	676	36	0.441	11.662
	677	35.4	0.433	11.7485
	678	34.5	0.427	11.7207
	679	34.7	0.43	11.8062
	680	34.3	0.419	10.9868
	681	33.9	0.419	10.9888
	682	34.1	0.403	10.9868
	683	33.6	0.401	10.9829
	684	33.6	0.387	10.1406
	685	34	0.381	10.1416
	686	34	0.376	10.1426
	687	33.1	0.368	10.0909
	688	32.5	0.361	10.1446
	689	32.3	0.352	10.1426
	690	32.2	0.346	9.28149
	691	32.4	0.341	9.29839
	692	32.2	0.328	9.29839
	693	31.5	0.322	9.2964
	694	31.3	0.317	9.2974
	695	31.2	0.306	8.41439
	696	30.8	0.304	8.45019
	697	30.9	0.295	8.4492
	698	31.2	0.285	8.41042
	699	31	0.277	8.4482
	700	30.8	0.269	7.60497
	701	30.6	0.258	7.60597
	702	30.4	0.25	7.60597
	703	30	0.245	7.58707
	704	29.6	0.24	7.60597
	705	29.3	0.236	6.76075
	706	29.2	0.229	6.76174
	707	29.1	0.22	6.75976
	708	28.8	0.215	6.75976
	709	28.5	0.207	6.76174
	710	28.2	0.199	5.91454
	711	28	0.191	5.91951
	712	27.8	0.185	5.91951
	713	27.6	0.177	5.87377
	714	27.4	0.169	5.91553
	715	27	0.164	5.07131
	716	26.9	0.159	5.06932
	717	26.8	0.153	5.07031
	718	26.5	0.145	5.03253
	719	26.3	0.134	5.04545
	720	26.1	0.129	5.05142
	721	25.9	0.121	4.21018
	722	25.5	0.113	4.24697
	723	25.3	0.104	4.20521
	724	25	0.097	4.2072
	725	24.8	0.088	4.20123
	726	24.5	0.083	4.20919
	727	24.3	0.075	3.39877
	728	24	0.07	3.3938
	729	23.7	0.059	3.38286
	730	23.5	0.016	3.37888
	731	23.3	0.011	3.37988
	732	23	0.011	3.38187
	733	22.8	0.008	3.37988
	734	22.5	0.008	3.38087
	735	22.2	0.005	3.33811
	736	22	0.003	2.65796
	737	21.8	0.003	2.85485
	738	21.5	0	3.03085
	739	21.3	0	3.12432
	740	21	0	2.47003
	741	20.8	0	2.04244
	742	20.5	0	2.13393
	743	20.2	0	1.76999
	744	19.9	0	1.91914
	745	19.6	0	1.78391
	746	19.3	0	1.51145
	747	19	0	1.20419
	748	18.7	0	1.20419
	749	18.4	0	0.93471
	750	18.2	0	0.92676
	751	18	0	0.76965
	752	17.7	0	0.41465
	753	17.5	0	0.33212
	754	17.3	0	0
	755	17	0	0
	756	16.7	0	0
	757	16.4	0	0
	758	16	0	0
	759	15.7	0	0
	760	15.4	0	0
3	761	14.8	0	0
	762	14.7	0	0
	763	14.7	0	0.30925
	764	14.7	0	0.41963
	765	14.7	0	0.55486
	766	14.7	0	0.67916
	767	14.7	0	0.8134
	768	14.7	0	0.9367
	769	14.8	0	1.06299
	770	14.8	0	1.19524
	771	14.8	0	1.31158
	772	14.8	0	1.40803
	773	14.8	0	1.1495
	774	14.8	0.003	1.238
	775	14.8	0.003	2.02455
	776	14.7	0.003	2.15481
	777	14.7	0.005	2.33678
	778	14.7	0.008	2.475
	779	14.6	0.011	2.00366
	780	14.6	0.013	2.10012
	781	14.6	0.011	2.3855
	782	14.6	0.008	2.43224
	783	14.6	0.005	1.94599
	784	14.6	0.003	1.99471
	785	14.5	0.003	2.14089
	786	14.4	0.003	2.30396
	787	14.4	0.005	2.37755
	788	14.4	0.008	2.50582
	789	14.4	0.011	2.53267
	790	14.4	0.018	2.51378
	791	14.5	0.027	2.54958
	792	14.6	0.029	2.52969
	793	14.7	0.029	2.52273
	794	14.8	0.029	2.53267
	795	14.9	0.029	2.52869
	796	15.1	0.032	3.3232
	797	15.2	0.032	3.35701
	798	15.3	0.032	3.36496
	799	15.3	0.035	3.36397
	800	15.4	0.032	3.29933
	801	15.5	0.029	2.51179
	802	15.6	0.027	2.52571
	803	15.7	0.027	2.53864
	804	15.8	0.029	3.38684
	805	15.9	0.04	3.36695
	806	16	0.046	3.35104
	807	16.2	0.053	3.36993
	808	16.3	0.053	3.39877
	809	16.4	0.053	3.36596
	810	16.6	0.053	3.39479
	811	16.7	0.048	3.359
	812	16.8	0.048	3.36496
	813	16.9	0.051	3.39977
	814	16.9	0.051	3.36098
	815	16.9	0.051	3.36894
	816	16.9	0.051	3.33314
	817	16.9	0.048	3.38684
	818	17	0.048	3.39877
	819	17	0.053	4.19526
	820	17	0.062	4.23206
	821	17	0.07	4.22609
	822	17	0.08	4.22808
	823	17	0.091	5.04744
	824	17.2	0.099	5.07131
	825	17.3	0.099	5.05838
	826	17.5	0.099	5.0723
	827	17.7	0.099	5.07031
	828	17.8	0.104	5.0723
	829	17.9	0.113	5.03551
	830	18	0.121	5.91851
	831	18	0.124	5.91752
	832	18.2	0.129	5.90062
	833	18.3	0.139	5.91653
	834	18.6	0.15	5.88769
	835	18.9	0.164	6.74683
	836	19	0.164	6.66529
	837	19.1	0.161	5.91553
	838	19.1	0.18	6.66827
	839	18.9	0.188	6.72893
	840	18.9	0.204	7.55128
	841	19.2	0.215	7.55128
	842	19.5	0.231	7.50156
	843	19.7	0.371	9.73691
	844	20.1	0.293	8.79325
	845	20.3	0.26	8.17574
	846	20.6	0.266	8.15387
	847	20.3	0.236	8.25728
	848	20.3	0.264	8.31595
	849	20.3	0.385	11.3349
	850	20.8	0.535	12.731
	851	21.5	0.527	12.8573
	852	21.7	0.476	11.9027
	853	22.1	0.473	12.0846
	854	22.3	0.484	12.1165
	855	22.5	0.478	12.1115
	856	23	0.462	11.8151
	857	23.2	0.484	11.7863
	858	23.3	0.489	12.5639
	859	23.5	0.487	12.6007
	860	23.9	0.506	12.73
	861	24.5	0.513	12.6663
	862	25.4	0.522	12.8215
	863	25.3	0.524	13.4251
	864	25	0.513	12.6673
	865	25.3	0.543	13.2819
	866	25.4	0.551	13.957
	867	25.7	0.519	13.087
	868	26	0.554	13.7601
	869	26.9	0.572	14.3975
	870	26.8	0.575	14.0306
	871	26.8	0.572	14.3508
	872	27.4	0.597	15.1145
	873	27.4	0.603	15.1145
	874	27	0.621	15.1523
	875	27.9	0.637	15.5858
	876	28.4	0.618	15.1165
	877	28.6	0.603	14.9295
	878	28.5	0.613	14.9196
	879	28.5	0.645	15.5898
	880	28.2	0.643	15.9458
	881	28.8	0.648	15.6713
	882	29.2	0.645	16.1467
	883	27.9	0.522	14.5765
	884	28.1	0.632	15.0687
	885	27.1	0.637	15.6693
	886	28.2	0.578	14.9633
	887	28.9	0.623	15.912
	888	29.3	0.621	14.9613
	889	29.1	0.328	10.9381
	890	28.5	0.508	14.3498
	891	27.8	0.651	15.8324
	892	27.4	0.672	16.4947
	893	27.3	0.661	16.2242
	894	27.2	0.661	15.9438
	895	28.6	0.68	16.795
	896	28.8	0.669	16.5344
	897	28.6	0.583	16.1089
	898	28.8	0.696	16.8328
	899	28.5	0.693	17.4592
	900	29.4	0.693	17.5428
	901	29.7	0.72	17.5408
	902	30.7	0.707	17.6253
	903	30.3	0.658	15.7867
	904	31	0.401	11.496
	905	31.5	0.686	16.9938
	906	31.5	0.724	17.5885
	907	30.8	0.699	16.962
	908	31.3	0.669	16.0631
	909	31.4	0.527	13.5215
	910	31.3	0.748	19.085
	911	31.8	0.769	19.0492
	912	31.8	0.755	18.3402
	913	31.7	0.35	11.3319
	914	31.9	0.425	15.381
	915	31.4	0.629	16.1049
	916	31	0.341	12.7896
	917	31.2	0.645	16.1904
	918	31	0.68	17.672
	919	31.7	0.729	17.7217
	920	32.2	0.495	14.5378
	921	31.5	0.336	11.0773
	922	31.6	0.229	9.27453
	923	29.8	0.209	9.16714
	924	28.6	0.271	10.5453
	925	28.5	0.266	10.6229
	926	28	0.306	11.5835
	927	27.8	0.457	14.6432
	928	28.1	0.616	17.1191
	929	28.3	0.401	12.9458
	930	29.2	0.551	15.1185
	931	29.9	0.72	18.5252
	932	30.7	0.744	17.2842
	933	31.2	0.495	15.4904
	934	31.4	0.79	20.3349
	935	31.8	0.799	20.1361
	936	31.8	0.75	18.5182
	937	32.6	0.516	16.2262
	938	32.3	0.734	18.5252
	939	33	0.5	14.4602
	940	32.5	0.341	11.4124
	941	32.2	0.315	10.8069
	942	30.3	0.288	10.8069
	943	29.5	0.255	10.1386
	944	29.8	0.264	10.1426
	945	29.2	0.269	10.8844
	946	29.5	0.333	12.3819
	947	29.4	0.225	9.14128
	948	29.1	0.236	9.15023
	949	28.8	0.269	9.90297
	950	28.4	0.312	11.6073
	951	28.3	0.376	12.9537
	952	28.5	0.513	13.7293
	953	28.6	0.53	13.4867
	954	28.7	0.395	12.4714
	955	28.7	0.322	11.4462
	956	28.7	0.363	12.2934
	957	28.5	0.696	16.9103
	958	28.7	0.648	17.0754
	959	28.4	0.476	14.503
	960	28.5	0.627	16.7791
	961	29.3	0.729	18.8016
	962	30.1	0.739	18.8016
	963	30.8	0.72	17.8092
	964	31.4	0.645	17.8112
	965	30.6	0.648	16.3813
	966	29.6	0.39	12.9458
	967	30.3	0.339	12.203
	968	30.6	0.33	11.4671
	969	30.4	0.282	10.5215
	970	30.2	0.285	10.5732
	971	29.9	0.285	10.6249
	972	29.7	0.274	9.94971
	973	29.5	0.264	10.6547
	974	28.9	0.26	9.95567
	975	28.8	0.309	11.4124
	976	28.7	0.312	11.4989
	977	28.5	0.33	11.4979
	978	28.6	0.32	11.6372
	979	28.3	0.312	10.9868
	980	28.2	0.309	10.9152
	981	28.1	0.339	12.2905
	982	28.2	0.379	12.2278
	983	28.2	0.336	11.307
	984	28.6	0.29	10.3425
	985	28.3	0.229	8.25231
	986	28.1	0.183	7.48167
	987	27.8	0.172	7.59205
	988	27.4	0.148	6.74683
	989	25.9	0.15	6.75976
	990	25.9	0.172	7.56719
	991	25.8	0.172	7.60597
	992	25.9	0.167	7.60995
	993	25.9	0.153	6.76473
	994	25.8	0.139	6.76174
	995	25.7	0.148	6.76373
	996	25.2	0.143	6.76373
	997	24.9	0.15	6.75976
	998	25	0.183	8.45317
	999	24.9	0.229	9.29441
	1000	24.9	0.255	10.1178
	1001	25.1	0.25	9.29839
	1002	25.3	0.245	9.30038
	1003	25.3	0.24	9.23177
	1004	25.5	0.245	9.19498
	1005	25.5	0.245	9.27453
	1006	25.2	0.245	9.25762
	1007	25.1	0.245	9.29342
	1008	25.2	0.24	9.29541
	1009	25.9	0.236	9.30038
	1010	25.6	0.236	9.29541
	1011	26	0.245	9.2974
	1012	26.1	0.26	10.1466
	1013	26	0.271	10.1168
	1014	26.3	0.266	10.1416
	1015	26.4	0.253	9.29441
	1016	26	0.25	9.29939
	1017	25.8	0.253	9.2974
	1018	26	0.29	10.8894
	1019	26.4	0.328	10.9401
	1020	26.8	0.33	10.6806
	1021	26.8	0.29	9.9517
	1022	26.5	0.269	9.97556
	1023	26.3	0.253	9.83237
	1024	26.5	0.264	9.97656
	1025	26.8	0.28	9.9686
	1026	27.3	0.277	9.69117
	1027	27	0.328	9.83237
	1028	27.1	0.255	9.73691
	1029	27.1	0.201	8.19265
	1030	26.6	0.209	8.31197
	1031	26.3	0.196	8.45218
	1032	25.8	0.229	9.21288
	1033	26.1	0.26	10.1416
	1034	26.4	0.309	10.8317
	1035	26.6	0.385	10.6557
	1036	26.5	0.225	8.2543
	1037	26.5	0.201	8.41439
	1038	26.6	0.218	8.45516
	1039	26.1	0.25	9.25166
	1040	26.4	0.433	12.3829
	1041	26.8	0.43	11.5487
	1042	27.1	0.438	11.6372
	1043	27.3	0.376	10.7542
	1044	26.9	0.325	9.95567
	1045	27	0.253	9.12338
	1046	27.2	0.357	10.0432
	1047	26.8	0.301	9.07764
	1048	26.7	0.255	9.2268
	1049	26.6	0.35	10.1227
	1050	26.9	0.35	10.1426
	1051	26.6	0.363	9.88408
	1052	26.9	0.33	9.23774
	1053	26.8	0.304	9.18503
	1054	26.2	0.28	8.4303
	1055	26.5	0.229	8.39152
	1056	26.1	0.225	8.45218
	1057	25.9	0.212	7.60696
	1058	25.5	0.174	6.72992
	1059	25.8	0.161	6.75976
	1060	25.6	0.153	6.76274
	1061	25.3	0.156	6.75976
	1062	24.9	0.167	6.76373
	1063	24.9	0.167	6.76075
	1064	24.7	0.134	5.91454
	1065	24.6	0.121	5.9205
	1066	24.5	0.119	5.91653
	1067	24.3	0.11	5.91752
	1068	24.2	0.11	5.91354
	1069	23.6	0.102	5.07031
	1070	23.6	0.094	5.06733
	1071	23.3	0.094	5.06136
	1072	23	0.097	5.0733
	1073	22.9	0.091	5.06932
	1074	22.7	0.088	5.07031
	1075	22.7	0.083	5.07031
	1076	22.5	0.083	5.05938
	1077	22.4	0.08	5.06932
	1078	22.2	0.073	4.1893
	1079	21.9	0.067	4.2241
	1080	21.7	0.07	4.20819
	1081	21.6	0.073	4.21814
	1082	21.4	0.075	5.06733
	1083	21.2	0.078	4.2251
	1084	21.1	0.07	4.22808
	1085	21	0.07	4.22609
	1086	20.9	0.07	4.21416
	1087	20.8	0.075	4.23007
	1088	20.6	0.073	4.22112
	1089	20.6	0.07	4.21217
	1090	20.5	0.067	4.20223
	1091	20.1	0.056	4.242
	1092	20	0.051	4.19825
	1093	19.9	0.048	4.20123
	1094	19.7	0.048	3.35701
	1095	19.6	0.046	3.35601
	1096	19.5	0.043	3.36397
	1097	19.3	0.043	3.37888
	1098	19.2	0.038	3.35701
	1099	19.1	0.035	3.37391
	1100	19	0.032	3.37789
	1101	18.8	0.032	3.21183
	1102	18.7	0.032	3.36993
	1103	18.6	0.027	3.3928
	1104	18.5	0.024	3.34408
	1105	18.3	0.018	2.52869
	1106	18.2	0.013	2.5446
	1107	18.1	0.011	2.53963
	1108	17.9	0.011	2.53068
	1109	17.8	0.008	2.53565
	1110	17.6	0.008	2.00168
	1111	17.5	0.005	2.12498
	1112	17.3	0.003	2.2622
	1113	17.2	0.003	2.34772
	1114	17	0	1.91715
	1115	16.8	0	2.03051
	1116	16.7	0	2.14984
	1117	16.6	0	1.66757
	1118	16.4	0	1.86047
	1119	16.3	0	1.50548
	1120	16.2	0	1.66558
	1121	15.9	0	0.85814
	1122	15.8	0	0.92377
	1123	15.7	0	0.70203
	1124	15.4	0	0.57077
	1125	15.2	0	0.58569
	1126	15.1	0	0.45443
	1127	14.9	0	0.36692
	1128	14.9	0	0.3351
	1129	14.6	0	0
	1130	14.6	0	0
	1131	14.4	0	0
	1132	14.2	0	0
	1133	14.1	0	0
	1134	14	0	0
	1135	13.5	0	0
	1136	13.2	0	0
	1137	12.8	0	0
4	1138	8.5	0	0
	1139	8.3	0	0.15313
	1140	8.4	0	0.31621
	1141	8.4	0	0.42758
	1142	8.4	0	0.55486
	1143	8.4	0	0.82036
	1144	8.3	0	0.74976
	1145	8.4	0	0.80843
	1146	8.4	0	1.03315
	1147	8.4	0	1.14154
	1148	8.4	0	1.24993
	1149	8.5	0.003	1.33246
	1150	8.6	0.005	1.45576
	1151	8.8	0.005	2.3328
	1152	8.7	0.008	1.65464
	1153	8.8	0.008	2.49886
	1154	8.9	0.011	2.53864
	1155	8.9	0.013	2.53665
	1156	8.9	0.016	2.54063
	1157	8.9	0.018	2.52273
	1158	8.9	0.024	2.43622
	1159	9	0.043	2.52074
	1160	9.1	0.051	2.5267
	1161	9.1	0.059	2.53963
	1162	9.2	0.064	2.51278
	1163	9.2	0.067	2.54261
	1164	9.3	0.073	3.36496
	1165	9.4	0.073	3.36795
	1166	9.6	0.083	3.37491
	1167	9.8	0.099	3.37888
	1168	10	0.108	3.35999
	1169	10.1	0.113	3.37093
	1170	10.2	0.121	3.37888
	1171	10.3	0.126	4.23106
	1172	10.4	0.134	4.22609
	1173	10.6	0.139	4.2251
	1174	10.8	0.137	4.22609
	1175	10.9	0.15	4.21814
	1176	11.1	0.15	4.22708
	1177	11.2	0.159	5.07131
	1178	11.4	0.159	5.0723
	1179	11.5	0.169	5.06932
	1180	11.7	0.18	5.0723
	1181	11.8	0.18	5.05838
	1182	12	0.191	5.0723
	1183	12.1	0.199	5.91752
	1184	12.3	0.204	5.91752
	1185	12.4	0.207	5.87576
	1186	12.6	0.229	5.91653
	1187	12.7	0.236	5.91752
	1188	12.8	0.24	5.91752
	1189	12.9	0.247	6.76075
	1190	13.1	0.258	6.76075
	1191	13.4	0.264	6.72992
	1192	13.5	0.271	6.76174
	1193	13.5	0.277	6.72992
	1194	13.7	0.282	7.32058
	1195	13.8	0.288	7.46576
	1196	13.8	0.295	7.48068
	1197	14.1	0.304	7.44388
	1198	14.2	0.309	7.56918
	1199	14.4	0.317	7.55327
	1200	14.4	0.325	8.29308
	1201	14.6	0.333	8.33186
	1202	14.6	0.339	8.31595
	1203	14.8	0.35	8.25132
	1204	14.9	0.355	8.30899
	1205	14.9	0.361	9.05577
	1206	15.1	0.366	9.08062
	1207	15.3	0.374	8.98715
	1208	15.1	0.376	9.014
	1209	15.4	0.39	9.05875
	1210	15.4	0.395	9.80453
	1211	15.5	0.403	9.90496
	1212	15.7	0.406	9.57483
	1213	16	0.416	9.66631
	1214	16.1	0.416	9.71305
	1215	15.9	0.425	9.85723
	1216	16	0.436	10.4956
	1217	16.1	0.441	10.6786
	1218	16.1	0.449	10.781
	1219	16.4	0.457	10.6726
	1220	16.5	0.46	10.5235
	1221	16.3	0.465	11.3319
	1222	16.8	0.478	11.3906
	1223	16.9	0.487	11.2513
	1224	17.3	0.497	11.9643
	1225	17.3	0.497	12.0478
	1226	17.7	0.502	11.7883
	1227	17.6	0.519	12.5669
	1228	17.6	0.527	12.6624
	1229	17.7	0.535	12.4734
	1230	17.9	0.535	12.3491
	1231	18.1	0.546	12.6982
	1232	18.4	0.554	12.6325
	1233	18.4	0.567	13.3564
	1234	19	0.57	13.3912
	1235	19.4	0.581	13.5941
	1236	19.4	0.586	13.5205
	1237	19.4	0.592	13.5165
	1238	19.9	0.597	13.7621
	1239	19.8	0.608	14.4572
	1240	19.9	0.61	14.4174
	1241	20	0.613	13.9968
	1242	20.2	0.621	14.3946
	1243	21.1	0.627	14.4244
	1244	21.6	0.637	14.9554
	1245	21.5	0.64	14.3598
	1246	22.3	0.634	14.3866
	1247	22.7	0.648	14.7804
	1248	22.6	0.661	15.0389
	1249	22.8	0.651	15.0787
	1250	23.6	0.672	15.2994
	1251	23.7	0.669	15.1602
	1252	24.6	0.68	15.5878
	1253	25.1	0.688	15.8304
	1254	24.9	0.688	16.0711
	1255	25	0.699	15.9856
	1256	25.1	0.718	16.7811
	1257	25.6	0.726	17.0734
	1258	25.8	0.739	16.9163
	1259	25.5	0.739	16.7492
	1260	25.6	0.731	16.6558
	1261	25.9	0.734	16.791
	1262	26.8	0.726	16.795
	1263	27	0.734	16.3237
	1264	26.7	0.769	17.851
	1265	26.7	0.753	16.9581
	1266	27.2	0.748	17.4095
	1267	27.8	0.777	17.6322
	1268	28.6	0.788	18.5322
	1269	28.4	0.788	18.4864
	1270	28.7	0.796	18.381
	1271	28.9	0.788	18.5232
	1272	28.2	0.793	18.6992
	1273	28.5	0.807	18.5759
	1274	29	0.817	18.5759
	1275	29.4	0.828	19.3784
	1276	30.4	0.845	20.2902
	1277	30.1	0.825	18.564
	1278	28.9	0.828	19.4211
	1279	29.8	0.836	19.4281
	1280	29.3	0.869	20.0814
	1281	29	0.304	8.81513
	1282	28.9	0.814	19.5991
	1283	28.6	0.82	18.8016
	1284	28.9	0.834	19.3326
	1285	29.4	0.831	19.4718
	1286	29.7	0.855	19.4758
	1287	29.5	0.852	20.0844
	1288	29.3	0.823	19.273
	1289	28.9	0.855	20.0814
	1290	28.9	0.858	20.0346
	1291	29.3	0.858	19.6071
	1292	29.4	0.839	19.3326
	1293	30.2	0.865	20.3847
	1294	30.8	0.876	20.1908
	1295	30.5	0.841	19.5216
	1296	28.6	0.869	19.2849
	1297	27.8	0.874	20.7347
	1298	28.2	0.865	20.146
	1299	30.2	0.865	20.333
	1300	31.7	0.9	20.5318
	1301	31.2	0.895	20.688
	1302	30	0.887	20.6363
	1303	29.3	0.858	19.5713
	1304	29	0.9	20.6363
	1305	30	0.89	20.2882
	1306	29.7	0.88	20.1888
	1307	30.1	0.82	19.4688
	1308	29.8	0.9	20.9445
	1309	29.8	0.898	20.683
	1310	29.6	0.887	20.7834
	1311	29.8	0.9	20.8948
	1312	30.7	0.904	20.9515
	1313	28.6	0.874	20.0366
	1314	28.3	0.887	20.7317
	1315	28.3	0.9	21.203
	1316	29.2	0.885	20.2783
	1317	29.9	0.893	20.2882
	1318	29.7	0.909	20.8898
	1319	29.5	0.898	20.7864
	1320	29.2	0.904	21.04
	1321	29.2	0.911	20.7347
	1322	28.3	0.906	20.7397
	1323	29.1	0.909	20.7914
	1324	31	0.887	20.9415
	1325	30.2	0.895	20.8898
	1326	30.7	0.893	20.7347
	1327	31.6	0.906	21.0419
	1328	31.5	0.909	20.7397
	1329	31.3	0.898	20.4821
	1330	29.7	0.906	20.8331
	1331	30.6	0.906	20.8868
	1332	30.7	0.893	20.8848
	1333	31.8	0.9	20.8948
	1334	32	0.9	20.7267
	1335	32.3	0.895	20.8431
	1336	32.2	0.9	20.7914
	1337	32.3	0.893	20.6263
	1338	30.8	0.895	20.7297
	1339	30	0.895	20.9883
	1340	29.6	0.893	20.683
	1341	29.6	0.88	20.7834
	1342	30.1	0.898	20.8868
	1343	30.5	0.904	20.6263
	1344	29.2	0.882	20.4811
	1345	29.7	0.865	19.6986
	1346	30	0.893	20.5796
	1347	29.6	0.887	20.5318
	1348	29.5	0.876	20.1908
	1349	29.8	0.876	20.2882
	1350	30.2	0.88	20.4871
	1351	30.7	0.885	20.1838
	1352	30.5	0.9	20.5288
	1353	29.7	0.865	20.5915
	1354	31.3	0.898	21.04
	1355	30.4	0.874	20.1291
	1356	29	0.874	20.328
	1357	28.6	0.876	20.4871
	1358	30.2	0.855	19.4211
	1359	30.9	0.869	20.2882
	1360	31	0.865	19.5593
	1361	30.3	0.858	19.3784
	1362	30.7	0.86	19.5693
	1363	30.8	0.869	20.2803
	1364	31.9	0.887	20.3877
	1365	31.8	0.88	20.4443
	1366	32.3	0.882	20.1838
	1367	32.5	0.869	20.1908
	1368	31	0.858	19.2929
	1369	29.5	0.855	19.5166
	1370	30.9	0.858	19.5742
	1371	31	0.839	19.619
	1372	29.7	0.834	19.5265
	1373	30.2	0.847	19.624
	1374	31.3	0.841	19.4718
	1375	30.7	0.836	18.7947
	1376	31	0.831	18.8862
	1377	30.7	0.814	18.7559
	1378	30.4	0.814	18.4387
	1379	30.5	0.823	18.6077
	1380	30.6	0.817	18.7589
	1381	30.4	0.823	18.6554
	1382	30.7	0.82	19.0234
	1383	30.5	0.817	18.9388
	1384	30.1	0.807	18.6574
	1385	31.1	0.804	18.0628
	1386	30.4	0.785	17.849
	1387	29.5	0.788	17.9425
	1388	30.2	0.772	17.9425
	1389	30.2	0.777	17.851
	1390	30.1	0.774	17.849
	1391	29.1	0.774	18.199
	1392	30	0.761	17.8928
	1393	29.7	0.764	17.5925
	1394	30.7	0.755	17.1211
	1395	31	0.742	17.0396
	1396	30.2	0.726	17.1689
	1397	30.4	0.71	16.3893
	1398	30.5	0.718	17.0853
	1399	30.2	0.71	16.5464
	1400	30.6	0.702	16.268
	1401	30.2	0.688	16.0691
	1402	31	0.68	15.9537
	1403	31.5	0.672	15.9856
	1404	31.5	0.68	16.1526
	1405	30.9	0.667	15.9876
	1406	31.2	0.651	15.4148
	1407	30.8	0.645	15.5321
	1408	30.9	0.648	15.4864
	1409	30.5	0.651	15.6833
	1410	30.7	0.637	14.9564
	1411	30.8	0.629	14.7794
	1412	30.7	0.637	15.385
	1413	29.6	0.621	14.7197
	1414	28.8	0.605	14.7167
	1415	28.8	0.603	14.6014
	1416	29.6	0.594	13.8308
	1417	29.9	0.583	13.8924
	1418	29.5	0.583	13.9988
	1419	29.8	0.586	13.8308
	1420	29.8	0.572	13.6607
	1421	29.8	0.575	13.8954
	1422	29.3	0.567	14.1012
	1423	29.2	0.557	13.3008
	1424	28.9	0.562	13.9342
	1425	28.8	0.548	13.2073
	1426	28.1	0.548	13.264
	1427	28.2	0.535	12.5221
	1428	28.2	0.53	12.6236
	1429	28.4	0.519	12.5351
	1430	28.1	0.511	12.5202
	1431	27.8	0.492	11.8271
	1432	27.7	0.482	11.8301
	1433	27.5	0.473	11.7247
	1434	27.2	0.457	10.9848
	1435	27.5	0.46	11.7734
	1436	27.3	0.457	10.9888
	1437	27.1	0.449	10.9878
	1438	26.9	0.436	10.9878
	1439	26.9	0.43	10.9888
	1440	27	0.416	10.1416
	1441	27	0.403	10.1466
	1442	26.4	0.392	10.1416
	1443	26.4	0.395	10.1406
	1444	26.2	0.39	10.1406
	1445	26.2	0.387	10.1227
	1446	25.7	0.381	9.29541
	1447	25.5	0.371	9.2964
	1448	25.7	0.361	9.27652
	1449	25.4	0.352	9.25365
	1450	25.7	0.339	8.45218
	1451	25.7	0.325	8.3955
	1452	25.5	0.317	8.37462
	1453	25.6	0.317	8.4313
	1454	25.4	0.32	8.4134
	1455	25.1	0.32	8.45317
	1456	24.7	0.309	8.41439
	1457	24.6	0.301	7.58906
	1458	24.4	0.288	7.60796
	1459	24.3	0.285	7.60696
	1460	24.2	0.271	7.53238
	1461	24.1	0.26	7.57017
	1462	23.8	0.253	6.74484
	1463	23.9	0.245	6.74683
	1464	23.8	0.245	6.76274
	1465	23.5	0.24	6.76075
	1466	23.2	0.229	6.74583
	1467	22.9	0.223	5.91653
	1468	22.6	0.215	5.88968
	1469	22.6	0.209	5.91752
	1470	22.3	0.204	5.91752
	1471	22.3	0.196	5.91553
	1472	22.1	0.191	5.91653
	1473	21.8	0.183	5.07131
	1474	21.6	0.18	5.07031
	1475	21.4	0.172	5.0733
	1476	21.4	0.164	5.0723
	1477	21.2	0.159	5.07529
	1478	21	0.15	5.04645
	1479	20.7	0.145	4.22708
	1480	20.5	0.137	4.18731
	1481	20.1	0.129	4.21018
	1482	19.9	0.121	4.24101
	1483	19.7	0.113	4.23802
	1484	19.5	0.108	4.21615
	1485	19.3	0.099	3.36397
	1486	19	0.088	3.36098
	1487	18.7	0.083	3.37391
	1488	18.4	0.078	3.3928
	1489	18.2	0.073	3.39678
	1490	17.9	0.043	3.36795
	1491	17.7	0.018	3.3928
	1492	17.4	0.013	2.54659
	1493	17.2	0.013	3.3411
	1494	17	0.011	2.54261
	1495	16.7	0.008	2.53466
	1496	16.5	0.008	2.53764
	1497	16.3	0.005	2.50483
	1498	16	0.003	2.04742
	1499	15.8	0.003	2.16376
	1500	15.6	0	2.33777
	1501	15.3	0	1.85152
	1502	15.1	0	1.75507
	1503	14.8	0	1.81374
	1504	14.6	0	1.94201
	1505	14.3	0	1.57807
	1506	14	0	1.30263
	1507	13.7	0	1.43488
	1508	13.5	0	0.83925
	1509	13.2	0	0.71396
	1510	12.9	0	0.60458
	1511	12.6	0	0.35996
	1512	12.4	0	0.35797
	1513	12.1	0	0.28837
	1514	11.9	0	0
	1515	11.6	0	0
	1516	11.2	0	0
	1517	10.7	0	0
	1518	10.3	0	0
	1519	10.1	0	0
5	1520	0.9	0	0.14816
	1521	0.9	0	0.29433
	1522	1	0	0.16507
	1523	1	0	0.36394
	1524	1	0	0.50713
	1525	1	0	0.62646
	1526	1.1	0	0.75374
	1527	1.1	0	0.88499
	1528	1.1	0	0.99139
	1529	1.1	0	1.0958
	1530	1.1	0	1.18529
	1531	1.1	0	1.27777
	1532	1.1	0.003	2.09714
	1533	1.2	0.003	1.52636
	1534	1.3	0.005	1.65066
	1535	1.3	0.005	1.6785
	1536	1.5	0.008	2.05537
	1537	1.7	0.008	2.14785
	1538	1.8	0.008	2.30695
	1539	1.9	0.011	2.42528
	1540	2.2	0.024	2.53168
	1541	2.3	0.029	2.53068
	1542	2.5	0.053	2.52372
	1543	2.6	0.08	2.52571
	1544	2.8	0.088	2.50085
	1545	2.9	0.094	2.53168
	1546	3.2	0.11	2.55256
	1547	3.5	0.124	3.34706
	1548	3.7	0.134	3.36695
	1549	3.9	0.15	3.38187
	1550	4.5	0.159	4.22907
	1551	4.8	0.167	4.19626
	1552	5.1	0.174	4.21913
	1553	5.5	0.183	4.2251
	1554	6	0.191	4.22609
	1555	6.6	0.185	5.07031
	1556	7.1	0.204	5.06832
	1557	7.4	0.201	5.0723
	1558	7.8	0.212	5.07031
	1559	8.1	0.209	5.06932
	1560	8.7	0.231	5.91553
	1561	9	0.22	5.91951
	1562	9.3	0.231	5.91752
	1563	9.6	0.229	5.91752
	1564	9.8	0.255	5.91752
	1565	10.2	0.24	6.74583
	1566	10.4	0.271	6.73191
	1567	10.6	0.277	6.71203
	1568	10.8	0.288	6.6812
	1569	11.1	0.293	6.76373
	1570	11.2	0.301	7.60597
	1571	11.5	0.306	7.58807
	1572	11.7	0.315	7.55028
	1573	12	0.322	7.56719
	1574	12	0.33	8.05542
	1575	12.4	0.339	8.31197
	1576	12.7	0.346	8.40445
	1577	12.8	0.355	8.45317
	1578	12.9	0.368	8.45317
	1579	13.2	0.374	8.37362
	1580	13.3	0.385	9.14526
	1581	13.4	0.39	9.14824
	1582	13.6	0.398	9.16813
	1583	13.5	0.403	9.22978
	1584	13.7	0.414	9.16117
	1585	13.7	0.419	9.8801
	1586	13.7	0.427	9.92385
	1587	14.4	0.433	9.92783
	1588	14.5	0.441	9.82641
	1589	14.6	0.446	10.6328
	1590	14.5	0.457	10.6478
	1591	14.6	0.462	10.4718
	1592	14.7	0.471	10.5225
	1593	14.4	0.482	11.3597
	1594	14.9	0.487	11.4214
	1595	15	0.495	11.3319
	1596	15.3	0.506	11.9653
	1597	15.8	0.513	12.019
	1598	15.7	0.522	12.1711
	1599	15.7	0.527	12.2925
	1600	15.1	0.53	12.2934
	1601	15.2	0.535	12.025
	1602	15.7	0.548	12.7578
	1603	16.1	0.551	12.7837
	1604	16.6	0.564	12.7578
	1605	16.5	0.572	12.8851
	1606	16.5	0.581	13.6538
	1607	16.4	0.592	13.3972
	1608	16.5	0.592	13.429
	1609	17.3	0.603	13.8347
	1610	17.4	0.603	13.8308
	1611	18.2	0.605	13.794
	1612	19.2	0.621	13.9918
	1613	19.7	0.627	14.1092
	1614	20.4	0.637	14.3458
	1615	20.9	0.648	14.6481
	1616	20.6	0.645	14.4244
	1617	21.1	0.653	14.9295
	1618	21	0.667	15.0827
	1619	21.1	0.664	15.1523
	1620	21	0.672	15.3054
	1621	22.2	0.678	15.2298
	1622	22.8	0.693	16.1069
	1623	23.4	0.702	16.27
	1624	23.6	0.71	16.1785
	1625	23.3	0.72	16.1407
	1626	23.9	0.724	16.27
	1627	24.5	0.734	16.6995
	1628	25.2	0.737	16.7552
	1629	25	0.744	16.8367
	1630	24.8	0.753	17.2047
	1631	25.4	0.753	17.2464
	1632	25.7	0.759	16.9958
	1633	25.1	0.755	17.2066
	1634	24.6	0.772	17.9385
	1635	25.8	0.774	17.7724
	1636	26.4	0.779	17.508
	1637	27.1	0.793	17.8033
	1638	26.9	0.788	17.5378
	1639	26.9	0.79	18.03
	1640	25.5	0.779	17.9713
	1641	26.3	0.812	18.4337
	1642	26.7	0.807	18.4814
	1643	26.7	0.812	18.3472
	1644	27	0.804	17.9425
	1645	26.3	0.836	18.7131
	1646	27.7	0.828	18.7539
	1647	28.2	0.834	19.2849
	1648	27.6	0.828	18.6077
	1649	27.6	0.845	18.7907
	1650	27.4	0.847	19.5116
	1651	27	0.839	19.1974
	1652	27.4	0.831	19.087
	1653	27.9	0.847	19.2948
	1654	28.3	0.858	19.8527
	1655	28.5	0.86	19.8109
	1656	28.2	0.865	19.9621
	1657	28	0.863	19.9601
	1658	27.3	0.874	20.1609
	1659	26.5	0.874	20.2236
	1660	27.3	0.871	20.2753
	1661	27.8	0.874	20.1212
	1662	28.8	0.882	20.0018
	1663	27.5	0.885	20.1987
	1664	27.2	0.887	20.5438
	1665	27.7	0.882	19.793
	1666	28.5	0.88	20.5766
	1667	27.2	0.89	20.683
	1668	26.9	0.887	20.2455
	1669	27.7	0.893	20.7317
	1670	28.6	0.895	20.7834
	1671	28.3	0.914	21.0419
	1672	27.2	0.906	20.8381
	1673	28	0.909	21.0012
	1674	28.8	0.914	21.1484
	1675	30.2	0.917	20.9982
	1676	30.4	0.92	21.6286
	1677	31	0.904	20.5308
	1678	30.8	0.898	20.8351
	1679	31.2	0.925	21.4864
	1680	31.9	0.917	21.1434
	1681	31.6	0.917	20.8898
	1682	31.7	0.911	20.7397
	1683	32	0.933	21.6853
	1684	31.3	0.914	21.3174
	1685	31.8	0.922	21.742
	1686	31.4	0.93	21.6982
	1687	29.8	0.922	21.742
	1688	30.3	0.93	21.8623
	1689	31.1	0.92	21.8544
	1690	31.3	0.925	21.4019
	1691	32.4	0.925	21.1484
	1692	30.5	0.925	21.8007
	1693	31.1	0.935	21.911
	1694	30.5	0.928	21.7519
	1695	30.5	0.935	21.6883
	1696	32.1	0.92	20.9962
	1697	32.8	0.909	21.2438
	1698	32.2	0.941	21.8056
	1699	32.3	0.935	21.7012
	1700	32.1	0.933	21.3204
	1701	32	0.935	21.4815
	1702	30.2	0.928	21.7499
	1703	28.9	0.935	21.8494
	1704	28.3	0.938	21.8514
	1705	29.4	0.938	22.0105
	1706	30.8	0.928	21.3522
	1707	30.7	0.935	21.5372
	1708	30	0.935	21.6903
	1709	29.4	0.93	21.747
	1710	30.6	0.93	21.6396
	1711	29.5	0.925	21.202
	1712	28.9	0.925	21.3741
	1713	30.8	0.93	21.4755
	1714	29.9	0.938	21.3224
	1715	28.9	0.928	21.4785
	1716	29.2	0.925	21.5889
	1717	30.1	0.93	21.8514
	1718	30.5	0.925	21.8623
	1719	30.9	0.933	21.6425
	1720	31.2	0.928	21.7977
	1721	29.5	0.922	21.5938
	1722	29	0.928	21.916
	1723	30	0.93	21.7499
	1724	29.1	0.928	21.5889
	1725	29.4	0.922	21.6366
	1726	29.9	0.928	21.5242
	1727	29.8	0.92	21.5829
	1728	29.7	0.925	21.5809
	1729	29.9	0.925	21.5292
	1730	29.2	0.92	21.5352
	1731	28.6	0.914	20.8381
	1732	29.8	0.906	21.0499
	1733	30.3	0.911	20.9962
	1734	31.2	0.9	20.68
	1735	31.6	0.9	20.7864
	1736	29.7	0.909	20.8381
	1737	30.2	0.898	20.6313
	1738	29.8	0.895	20.8481
	1739	30.6	0.893	20.2385
	1740	30	0.895	21.0012
	1741	30.2	0.893	20.1838
	1742	31.4	0.9	20.8351
	1743	30.8	0.895	20.8411
	1744	30.4	0.885	20.2852
	1745	29.3	0.887	20.3379
	1746	28.9	0.876	19.9452
	1747	29.9	0.88	20.0396
	1748	29.5	0.871	19.8378
	1749	30.5	0.865	20.0864
	1750	30	0.871	19.8427
	1751	29.6	0.869	19.8875
	1752	31.5	0.858	19.1894
	1753	31.4	0.852	19.1854
	1754	31	0.855	19.2849
	1755	30.6	0.852	19.3664
	1756	31	0.85	19.0721
	1757	30.5	0.841	19.5315
	1758	30.4	0.836	19.2899
	1759	30.9	0.834	18.6624
	1760	30.7	0.831	18.6604
	1761	30.8	0.825	18.5182
	1762	30.7	0.814	18.7101
	1763	30.2	0.804	18.7151
	1764	30.4	0.804	18.7539
	1765	31.6	0.804	18.7559
	1766	29.4	0.799	18.566
	1767	29.4	0.793	17.8908
	1768	30.1	0.788	17.9405
	1769	29.5	0.785	17.9385
	1770	29.7	0.779	17.8987
	1771	28.9	0.772	17.3777
	1772	28.7	0.759	17.1689
	1773	28.8	0.769	17.9385
	1774	29.5	0.759	17.1211
	1775	29	0.755	17.1251
	1776	28.8	0.748	17.1271
	1777	27.7	0.744	17.2425
	1778	28.6	0.739	17.2464
	1779	29.2	0.729	17.2086
	1780	28.8	0.731	17.1231
	1781	28.4	0.724	17.0356
	1782	29	0.71	16.1506
	1783	29	0.702	16.0631
	1784	28	0.704	16.1407
	1785	27.2	0.686	15.6395
	1786	27.6	0.683	15.6475
	1787	27.6	0.678	15.6017
	1788	28.2	0.664	15.5619
	1789	28.5	0.653	15.6057
	1790	27.8	0.656	15.5659
	1791	28.5	0.648	15.3074
	1792	28.5	0.637	14.7535
	1793	28.9	0.629	14.7148
	1794	28.7	0.618	14.7804
	1795	28.3	0.616	14.7148
	1796	27.8	0.61	14.5735
	1797	27.7	0.605	13.958
	1798	27.6	0.597	14.0336
	1799	27.6	0.594	13.9988
	1800	27.7	0.594	14.0276
	1801	27.6	0.583	14.1002
	1802	28.1	0.578	13.9948
	1803	28.7	0.57	13.2073
	1804	28.1	0.562	13.3962
	1805	28.2	0.557	13.4598
	1806	28.2	0.551	12.6455
	1807	28.2	0.537	12.6156
	1808	28	0.532	12.6773
	1809	27.9	0.524	12.4446
	1810	27.8	0.516	12.377
	1811	27.4	0.5	11.7257
	1812	27.5	0.492	11.7774
	1813	27.3	0.487	11.834
	1814	27.1	0.473	11.7784
	1815	27	0.471	10.9391
	1816	26.7	0.46	10.9888
	1817	26.1	0.457	10.9868
	1818	25.6	0.451	10.9103
	1819	25.1	0.446	10.967
	1820	25.4	0.438	10.9878
	1821	25.4	0.422	10.1436
	1822	25.3	0.427	10.0939
	1823	25.1	0.411	10.1436
	1824	25.3	0.401	10.0481
	1825	25	0.395	9.29342
	1826	24.1	0.385	9.27652
	1827	24.4	0.379	9.29839
	1828	24.1	0.371	9.27652
	1829	24	0.363	9.27652
	1830	24.3	0.357	9.29541
	1831	24.2	0.35	8.45119
	1832	23.8	0.341	8.45317
	1833	23.3	0.33	8.43229
	1834	23	0.322	8.37561
	1835	23.2	0.315	7.51647
	1836	23.2	0.306	7.60796
	1837	23.2	0.301	7.59006
	1838	22.8	0.293	7.60796
	1839	22.6	0.288	7.58906
	1840	22.5	0.28	6.74583
	1841	22.5	0.274	6.76274
	1842	22.1	0.266	6.76075
	1843	21.8	0.26	6.76174
	1844	21.6	0.253	6.72794
	1845	21.5	0.245	5.91752
	1846	21.3	0.24	5.91653
	1847	21.2	0.231	5.91851
	1848	21.3	0.225	5.91653
	1849	21	0.218	5.90161
	1850	20.9	0.212	5.0723
	1851	20.9	0.204	5.0733
	1852	20.7	0.196	5.0723
	1853	20.6	0.191	5.07031
	1854	20.4	0.18	5.04943
	1855	20.2	0.172	4.23007
	1856	20	0.164	4.23305
	1857	19.8	0.156	4.2072
	1858	19.6	0.148	4.24797
	1859	19.4	0.139	4.19526
	1860	19.2	0.129	3.36596
	1861	19	0.121	3.36695
	1862	18.8	0.113	3.36397
	1863	18.6	0.104	3.36496
	1864	18.3	0.097	3.39181
	1865	18.1	0.088	3.36397
	1866	17.9	0.035	3.40175
	1867	17.7	0.013	2.5456
	1868	17.5	0.011	2.51875
	1869	17.3	0.008	2.53168
	1870	17.1	0.008	2.53665
	1871	16.9	0.005	2.53764
	1872	16.7	0.005	2.00366
	1873	16.5	0.003	2.10807
	1874	16.3	0.003	2.33081
	1875	16.1	0	1.91019
	1876	15.9	0	1.94102
	1877	15.8	0	2.23834
	1878	15.7	0	1.82169
	1879	15.5	0	1.98278
	1880	15.4	0	1.57409
	1881	15.2	0	0.87803
	1882	15	0	0.92377
	1883	14.8	0	0.70203
	1884	14.5	0	0.5658
	1885	14.4	0	0.57773
	1886	14.2	0	0.39377
	1887	13.9	0	0.34306
	1888	13.9	0	0
	1889	13.7	0	0
	1890	13.2	0	0
	1891	12.8	0	0
	1892	12.3	0	0
	1893	11.9	0	0
6	1894	7.3	0	0
	1895	7.4	0	0.14916
	1896	7.4	0	0
	1897	7.5	0	0.35599
	1898	7.5	0	0.50315
	1899	7.5	0	0.57077
	1900	7.6	0	0.6185
	1901	7.3	0	0.9019
	1902	7.4	0	1.0421
	1903	7.4	0	1.13856
	1904	7.4	0	1.23501
	1905	7.4	0.003	1.34738
	1906	7.2	0.003	1.45278
	1907	7.2	0.005	1.5552
	1908	7.2	0.005	1.63276
	1909	7.2	0.008	1.66856
	1910	7.2	0.008	1.68348
	1911	7.2	0.008	2.53466
	1912	7.2	0.011	2.52472
	1913	7.5	0.013	2.53168
	1914	7.5	0.018	2.52969
	1915	7.6	0.046	2.53864
	1916	7.8	0.088	2.54958
	1917	7.9	0.086	2.5267
	1918	7.9	0.108	2.53764
	1919	8	0.099	2.52372
	1920	8	0.119	2.52273
	1921	8	0.121	3.33911
	1922	8.2	0.137	3.39678
	1923	8.4	0.148	3.37689
	1924	8.7	0.153	4.24399
	1925	9	0.161	4.21814
	1926	9.1	0.169	4.22708
	1927	9.3	0.177	4.2241
	1928	9.6	0.183	4.22609
	1929	9.9	0.174	5.04744
	1930	10.1	0.194	5.06932
	1931	10.3	0.191	5.01363
	1932	10.5	0.196	5.07131
	1933	10.6	0.204	5.07031
	1934	10.9	0.22	5.0723
	1935	11.1	0.218	5.88769
	1936	11.3	0.223	5.91752
	1937	11.5	0.225	5.91653
	1938	11.7	0.253	5.91553
	1939	12	0.236	6.76075
	1940	12.1	0.269	6.74484
	1941	12.2	0.277	6.75976
	1942	12.4	0.285	6.76473
	1943	12.4	0.295	7.47968
	1944	12.5	0.301	7.50156
	1945	12.7	0.309	7.53736
	1946	12.8	0.32	7.60796
	1947	13.1	0.325	7.60895
	1948	13.3	0.33	7.53736
	1949	13.3	0.344	8.41241
	1950	13.3	0.355	8.39351
	1951	13.4	0.361	8.33683
	1952	13.6	0.368	8.37064
	1953	13.7	0.371	8.41042
	1954	13.7	0.379	9.21089
	1955	13.9	0.395	9.23575
	1956	13.8	0.398	9.0846
	1957	14	0.403	9.12438
	1958	14.1	0.414	9.83138
	1959	14.2	0.419	9.95667
	1960	14.4	0.427	10.0044
	1961	14.7	0.441	10.0233
	1962	14.9	0.449	9.97556
	1963	15	0.457	10.5702
	1964	15.3	0.457	10.7044
	1965	15.6	0.465	10.8337
	1966	16.1	0.465	10.6547
	1967	16	0.473	10.5742
	1968	16.1	0.487	11.2454
	1969	16.1	0.495	11.3041
	1970	16.1	0.506	11.3359
	1971	16.1	0.506	11.3329
	1972	16.4	0.522	11.9017
	1973	16.4	0.53	12.0518
	1974	16.5	0.53	12.1135
	1975	16.5	0.54	12.6902
	1976	16.9	0.546	12.4754
	1977	16.9	0.564	12.5709
	1978	16.9	0.546	12.8264
	1979	17.1	0.575	13.5941
	1980	16.9	0.578	13.3544
	1981	17.2	0.583	13.8298
	1982	17.6	0.594	13.8596
	1983	18.1	0.608	14.3508
	1984	18.2	0.618	14.679
	1985	18.7	0.623	14.3568
	1986	18.9	0.618	14.6103
	1987	19.4	0.603	14.0664
	1988	20	0.632	14.8858
	1989	20.7	0.637	15.0091
	1990	21	0.629	14.138
	1991	21.7	0.651	15.0031
	1992	22.7	0.653	15.3352
	1993	22.7	0.634	13.8198
	1994	23.1	0.68	15.4814
	1995	23.5	0.688	16.1546
	1996	23.3	0.68	15.7529
	1997	24	0.678	15.902
	1998	24.4	0.704	15.9557
	1999	25.2	0.693	16.2998
[truncated: 98,317 more rows]

[truncated: 6 more sheets: Fig. S5, Fig. S37, Fig. S43, Fig. S46, Fig. S47, Fig. S52]
